# Supplementary material for: The Ascidia Ciona robusta Provides Novel Insights on the Evolution of the AP-1 Transcriptional Complex
Source: Front Cell Dev Biol. 2021 Aug 3;9:709696. doi: 10.3389/fcell.2021.709696 (PMC8369891; doi:10.3389/fcell.2021.709696)
Supplement: Supplementary file 1 [file Table_1.XLSX]

## Sheet: Foglio1
Primer Name	Primer sequence (5’-3’)	Application
JunF	GTATAGTACTGCAGTTATGG	Cloning of Jun in pCR®II-TOPO vector
JunR	CAGGCCTCATGACATTGAGG	Cloning of Jun in pCR®II-TOPO vector
JunF2	cgctcgggatccGTTATGGAAGTAACGTTTTACC	Cloning of Jun in pBra
JunR2	agaatgacgcgtCAGGCCTCATGACATTGAGG	Cloning of Jun in pBra
FosF	AGGAGGAATGTATCAAGAACTAAGC	Cloning of Fos in pCR®II-TOPO vector
FosR	TGCTGCCTTTTTACATGAAGCG	Cloning of Fos in pCR®II-TOPO vector
FosF2	cgctcgggatccATGTATCAAGAACTAAGCACC	Cloning of Fos in pBra
FosR2	agaatgacgcgtTGCTGCCTTTTTACATGAAGC	Cloning of Fos in pBra
Atf3F	AGCAAGCATACTTTGTAATCTCAC	Cloning of Atf3 in pCR®II-TOPO vector
Atf3R	TATATACACAGTATATACGTAGACG	Cloning of Atf3 in pCR®II-TOPO vector
MafF	AGAAAAACGTCAGGCGAGCGTC	Cloning of Maf in pCR®II-TOPO vector
MafR	CGAACATGTCAGGCTATTACGTC	Cloning of Maf in pCR®II-TOPO vector
Restriction sites lowercase underlined
