# Supplementary material for: The Ascidia Ciona robusta Provides Novel Insights on the Evolution of the AP-1 Transcriptional Complex
Source: Front Cell Dev Biol. 2021 Aug 3;9:709696. doi: 10.3389/fcell.2021.709696 (PMC8369891; doi:10.3389/fcell.2021.709696)
Supplement: Supplementary file 2 [file Table_2.XLSX]

## Sheet: AP-1 gene family
Supplementary Table 2. AP-1 gene family members. Jun, Fos, ATF3, ATF2 and LOC778711 genes present in the NCBI Gene database for Ciona robusta and the reference species of Vertebrata and Protostomia. The number of the encoded protein isoforms and the link to the webpages are also reported.
Gene_name	Gene_ID	Species	number of protein isoforms	link at NCBI
Jun	3725	Homo sapiens	1	https://www.ncbi.nlm.nih.gov/gene/3725
JunB	3726	Homo sapiens	1	https://www.ncbi.nlm.nih.gov/gene/3726
JunD	3727	Homo sapiens	2	https://www.ncbi.nlm.nih.gov/gene/3727
Jun	335916	Danio rerio	1	https://www.ncbi.nlm.nih.gov/gene/335916
JunBA	407086	Danio rerio	1	https://www.ncbi.nlm.nih.gov/gene/407086
JunBB	336038	Danio rerio	1	https://www.ncbi.nlm.nih.gov/gene/336038
JunDP2a	570258	Danio rerio	3	https://www.ncbi.nlm.nih.gov/gene/570258
JunDP2b	436766	Danio rerio	1	https://www.ncbi.nlm.nih.gov/gene/436766
JunD	564873	Danio rerio	1	https://www.ncbi.nlm.nih.gov/gene/564873
Jun	778972	Ciona robusta	1	https://www.ncbi.nlm.nih.gov/gene/778972
Jun	36057	Drosophila melanogaster	3	https://www.ncbi.nlm.nih.gov/gene/36057
FosC	2353	Homo sapiens	1	https://www.ncbi.nlm.nih.gov/gene/2353
FosB	2354	Homo sapiens	3	https://www.ncbi.nlm.nih.gov/gene/2354
FosL1	8061	Homo sapiens	5	https://www.ncbi.nlm.nih.gov/gene/8061
FosL2	2355	Homo sapiens	4	https://www.ncbi.nlm.nih.gov/gene/2355
FosAA	570238	Danio rerio	2	https://www.ncbi.nlm.nih.gov/gene/570238
FosAB	394198	Danio rerio	1	https://www.ncbi.nlm.nih.gov/gene/394198
FOSB	492346	Danio rerio	3	https://www.ncbi.nlm.nih.gov/gene/492346
FosL1A	564241	Danio rerio	1	https://www.ncbi.nlm.nih.gov/gene/564241
FosL1B	793507	Danio rerio	1	https://www.ncbi.nlm.nih.gov/gene/793507
FosL2	558921	Danio rerio	2	https://www.ncbi.nlm.nih.gov/gene/558921
FosL2L	561417	Danio rerio	1	https://www.ncbi.nlm.nih.gov/gene/561417
Fos	778607	Ciona robusta	4	https://www.ncbi.nlm.nih.gov/gene/778607
Fos	3772082	Drosophila melanogaster	5	https://www.ncbi.nlm.nih.gov/gene/3772082
Atf3	467	Homo sapiens	8	https://www.ncbi.nlm.nih.gov/gene/467
Atf3	393939	Danio rerio	2	https://www.ncbi.nlm.nih.gov/gene/393939
Atf3	778544	Ciona robusta	4	https://www.ncbi.nlm.nih.gov/gene/778544
Atf3	43867	Drosophila melanogaster	3	https://www.ncbi.nlm.nih.gov/gene/43867
Atf2	1386	Homo sapiens	6	https://www.ncbi.nlm.nih.gov/gene/1386
Atf2	100006516	Danio rerio	2	https://www.ncbi.nlm.nih.gov/gene/100006516
Atf2	778543	Ciona robusta	2	https://www.ncbi.nlm.nih.gov/gene/778543
Atf2	37978	Drosophila melanogaster	1	https://www.ncbi.nlm.nih.gov/gene/37978
LOC778711 (Maf)	778711	Ciona robusta	1	https://www.ncbi.nlm.nih.gov/gene/778711
