# Supplementary material for: The Ascidia Ciona robusta Provides Novel Insights on the Evolution of the AP-1 Transcriptional Complex
Source: Front Cell Dev Biol. 2021 Aug 3;9:709696. doi: 10.3389/fcell.2021.709696 (PMC8369891; doi:10.3389/fcell.2021.709696)
Supplement: Supplementary file 3 [file Table_3.XLSX]

## Sheet: AP-1 family
Supplementary Table 3. Number of all Uniprot entries and their Uniprot ID for AP-1 family members
JUN			FOS/ATF3/MAF			ATF2
Species	Uniprot entries		Species	Uniprot entries		Species	Uniprot entries
Salmo salar	31		Pan troglodytes	64		Pan troglodytes	21
Oryzias latipes	30		Pongo abelii	51		Mus musculus	17
Salmo trutta	22		Carassius auratus	47		Homo sapiens	12
Hucho hucho	18		Homo sapiens	44		Pongo abelii	12
Cottoperca gobio	17		Sus scrofa	44		Sus scrofa	11
Sinocyclocheilus anshuiensis	17		Oryzias latipes	37		Cercocebus atys	10
Carassius auratus	16		Sinocyclocheilus rhinocerous	35		Macaca fascicularis	10
Xenopus laevis	15		Salmo salar	33		Gorilla gorilla gorilla	9
Cynoglossus semilaevis	14		Salmo trutta	33		Mandrillus leucophaeus	9
Esox lucius	14		Macaca fascicularis	31		Propithecus coquereli	9
Gymnodraco acuticeps	14		Mus musculus	30		Rhinopithecus roxellana	9
Scophthalmus maximus	14		Sinocyclocheilus grahami	30		Sinocyclocheilus rhinocerous	9
Amphiprion percula	13		Canis lupus familiaris	29		Callorhinchus milii	8
Betta splendens	13		Felis catus	28		Cebus imitator	8
Notothenia coriiceps	13		Hucho hucho	28		Macaca nemestrina	8
Oncorhynchus mykiss	13		Macaca mulatta	28		Oryzias latipes	8
Oreochromis niloticus	13		Rhinolophus ferrumequinum	28		Pan paniscus	8
Danio rerio	12		Sinocyclocheilus anshuiensis	28		Papio anubis	8
Echeneis naucrates	12		Ovis aries	27		Rhinolophus ferrumequinum	8
Haplochromis burtoni	12		Tetraodon nigroviridis	26		Rousettus aegyptiacus	8
Labrus bergylta	12		Callithrix jacchus	25		Ursus arctos horribilis	8
Larimichthys crocea	12		Danio rerio	24		Colobus angolensis palliatus	7
Lates calcarifer	12		Rhinopithecus roxellana	24		Nomascus leucogenys	7
Parambassis ranga	12		Salarias fasciatus	24		Salmo trutta	7
Poecilia reticulata	12		Cebus imitator	23		Ursus maritimus	7
Sinocyclocheilus rhinocerous	12		Cercocebus atys	23		Canis lupus familiaris	6
Austrofundulus limnaeus	11		Coregonus sp. 'balchen'	23		Lynx canadensis	6
Coregonus sp. 'balchen'	11		Papio anubis	23		Macaca mulatta	6
Oryzias melastigma	11		Tursiops truncatus	23		Molossus molossus	6
Poeciliopsis prolifica	11		Aotus nancymaae	22		Myotis myotis	6
Tetraodon nigroviridis	11		Oncorhynchus mykiss	22		Saimiri boliviensis boliviensis	6
Acanthochromis polyacanthus	10		Paramormyrops kingsleyae	22		Sinocyclocheilus anshuiensis	6
Amphiprion ocellaris	10		Propithecus coquereli	22		Tursiops truncatus	6
Anabas testudineus	10		Rhinopithecus bieti	22		Bos indicus x Bos taurus	5
Astatotilapia calliptera	10		Saimiri boliviensis boliviensis	22		Callithrix jacchus	5
Callorhinchus milii	10		Scophthalmus maximus	22		Dipodomys ordii	5
Cyprinodon variegatus	10		Betta splendens	21		Equus caballus	5
Mastacembelus armatus	10		Bos indicus x Bos taurus	21		Ictidomys tridecemlineatus	5
Mola mola	10		Callorhinchus milii	21		Monodelphis domestica	5
Mus musculus	10		Macaca nemestrina	21		Odobenus rosmarus divergens	5
Neolamprologus brichardi	10		Poecilia latipinna	21		Pipistrellus kuhlii	5
Nothobranchius furzeri	10		Rousettus aegyptiacus	21		Salmo salar	5
Oreochromis aureus	10		Equus caballus	20		Sarcophilus harrisii	5
Salarias fasciatus	10		Neophocaena asiaeorientalis asiaeorientalis	20		Sinocyclocheilus grahami	5
Seriola dumerili	10		Nomascus leucogenys	20		Suricata suricatta	5
Sinocyclocheilus grahami	10		Nothobranchius kuhntae	20		Takifugu rubripes	5
Takifugu rubripes	10		Rattus norvegicus	20		Xenopus tropicalis	5
Xiphophorus maculatus	10		Suricata suricatta	20		Acinonyx jubatus	4
Acipenser ruthenus	9		Xenopus laevis	20		Alligator sinensis	4
Chanos chanos	9		Xiphophorus maculatus	20		Amphiprion percula	4
Collichthys lucidus	9		Colobus angolensis palliatus	19		Aotus nancymaae	4
Hippocampus comes	9		Echeneis naucrates	19		Callorhinus ursinus	4
Kryptolebias marmoratus	9		Ictalurus punctatus	19		Carassius auratus	4
Maylandia zebra	9		Mandrillus leucophaeus	19		Cavia porcellus	4
Monopterus albus	9		Myripristis murdjan	19		Clupea harengus	4
Myripristis murdjan	9		Oreochromis niloticus	19		Enhydra lutris kenyoni	4
Nothobranchius kadleci	9		Poecilia mexicana	19		Felis catus	4
Nothobranchius korthausae	9		Sapajus apella	19		Geotrypetes seraphini	4
Nothobranchius kuhntae	9		Amphilophus citrinellus	18		Lepidothrix coronata	4
Nothobranchius pienaari	9		Astatotilapia calliptera	18		Lipotes vexillifer	4
Nothobranchius rachovii	9		Delphinapterus leucas	18		Micrurus corallinus	4
Perca flavescens	9		Gorilla gorilla gorilla	18		Mus caroli	4
Poecilia formosa	9		Iconisemion striatum	18		Myripristis murdjan	4
Poecilia latipinna	9		Leptonychotes weddellii	18		Notechis scutatus	4
Pundamilia nyererei	9		Mustela putorius furo	18		Ornithorhynchus anatinus	4
Seriola lalandi dorsalis	9		Myotis lucifugus	18		Panthera pardus	4
Sphaeramia orbicularis	9		Myotis myotis	18		Pipra filicauda	4
Danionella translucida	8		Nothobranchius furzeri	18		Rhinopithecus bieti	4
Fundulus heteroclitus	8		Physeter macrocephalus	18		Vombatus ursinus	4
Iconisemion striatum	8		Pundamilia nyererei	18		Acanthochromis polyacanthus	3
Ictalurus punctatus	8		Sarcophilus harrisii	18		Aythya fuligula	3
Macaca mulatta	8		Sphaeramia orbicularis	18		Balaenoptera acutorostrata scammoni	3
Mustela putorius furo	8		Takifugu rubripes	18		Bison bison bison	3
Ovis aries	8		Astyanax mexicanus	17		Capra hircus	3
Paramormyrops kingsleyae	8		Dipodomys ordii	17		Carlito syrichta	3
Perca fluviatilis	8		Fundulus heteroclitus	17		Cynoglossus semilaevis	3
Poecilia mexicana	8		Haplochromis burtoni	17		Danio rerio	3
Xenopus tropicalis	8		Marmota monax	17		Echeneis naucrates	3
Amphilophus citrinellus	7		Monopterus albus	17		Electrophorus electricus	3
Bagarius yarrelli	7		Nothobranchius kadleci	17		Esox lucius	3
Electrophorus electricus	7		Nothobranchius korthausae	17		Hucho hucho	3
Gasterosteus aculeatus	7		Odobenus rosmarus divergens	17		Labrus bergylta	3
Homo sapiens	7		Oreochromis aureus	17		Marmota monax	3
Liparis tanakae	7		Pan paniscus	17		Mastacembelus armatus	3
Notechis scutatus	7		Parambassis ranga	17		Mola mola	3
Pan troglodytes	7		Pipistrellus kuhlii	17		Neophocaena asiaeorientalis asiaeorientalis	3
Periophthalmus magnuspinnatus	7		Stegastes partitus	17		Oryzias melastigma	3
Pygocentrus nattereri	7		Anabas testudineus	16		Phyllostomus discolor	3
Sparus aurata	7		Callorhinus ursinus	16		Physeter macrocephalus	3
Stegastes partitus	7		Carlito syrichta	16		Poecilia formosa	3
Takifugu bimaculatus	7		Enhydra lutris kenyoni	16		Pygocentrus nattereri	3
Takifugu flavidus	7		Kryptolebias marmoratus	16		Tetraodon nigroviridis	3
Xiphophorus couchianus	7		Molossus molossus	16		Thamnophis sirtalis	3
Branchiostoma belcheri	6		Nothobranchius pienaari	16		Xenopus laevis	3
Channa argus	6		Octodon degus	16		Zalophus californianus	3
Gambusia affinis	6		Odocoileus virginianus texanus	16		Acipenser ruthenus	2
Lepisosteus oculatus	6		Oryctolagus cuniculus	16		Ailuropoda melanoleuca	2
Oryzias javanicus	6		Poecilia reticulata	16		Anas platyrhynchos platyrhynchos	2
Pantherophis guttatus	6		Zalophus californianus	16		Aquila chrysaetos chrysaetos	2
Pseudonaja textilis	6		Acinonyx jubatus	15		Astatotilapia calliptera	2
Sus scrofa	6		Ailuropoda melanoleuca	15		Athene cunicularia	2
Triplophysa tibetana	6		Amphiprion ocellaris	15		Betta splendens	2
Anabarilius grahami	5		Austrofundulus limnaeus	15		Bos mutus	2
Anas platyrhynchos platyrhynchos	5		Bos taurus	15		Bos taurus	2
Bos mutus	5		Clupea harengus	15		Camelus dromedarius	2
Bos taurus	5		Cynoglossus semilaevis	15		Chrysochloris asiatica	2
Colinus virginianus	5		Esox lucius	15		Columba livia	2
Etheostoma spectabile	5		Gasterosteus aculeatus	15		Coregonus sp. 'balchen'	2
Haliaeetus albicilla	5		Larimichthys crocea	15		Cottoperca gobio	2
Hirundo rustica rustica	5		Lates calcarifer	15		Cricetulus griseus	2
Labeo rohita	5		Lynx canadensis	15		Cyprinodon variegatus	2
Latimeria chalumnae	5		Monodelphis domestica	15		Delphinapterus leucas	2
Macaca fascicularis	5		Myotis brandtii	15		Desmodus rotundus	2
Marmota monax	5		Oryzias melastigma	15		Fundulus heteroclitus	2
Ornithorhynchus anatinus	5		Panthera pardus	15		Gallus gallus	2
Pongo abelii	5		Pygocentrus nattereri	15		Gasterosteus aculeatus	2
Scleropages formosus	5		Scleropages formosus	15		Gymnodraco acuticeps	2
Strigops habroptila	5		Seriola dumerili	15		Haplochromis burtoni	2
Taeniopygia guttata	5		Sparus aurata	15		Heterocephalus glaber	2
Ailuropoda melanoleuca	4		Trichechus manatus latirostris	15		Iconisemion striatum	2
Aquila chrysaetos chrysaetos	4		Ursus maritimus	15		Kryptolebias marmoratus	2
Astyanax mexicanus	4		Vicugna pacos	15		Latimeria chalumnae	2
Aythya fuligula	4		Bos mutus	14		Leptonychotes weddellii	2
Callipepla squamata	4		Cricetulus griseus	14		Meleagris gallopavo	2
Callithrix jacchus	4		Cyprinodon variegatus	14		Mesocricetus auratus	2
Chiloscyllium punctatum	4		Gopherus agassizii	14		Micrurus spixii	2
Clupea harengus	4		Gymnodraco acuticeps	14		Monopterus albus	2
Cricetulus griseus	4		Lipotes vexillifer	14		Mustela putorius furo	2
Crotalus adamanteus	4		Maylandia zebra	14		Neomonachus schauinslandi	2
Ctenopharyngodon idella	4		Mola mola	14		Neopipo cinnamomea	2
Diceros bicornis minor	4		Mus caroli	14		Neotoma lepida	2
Glaucidium brasilianum	4		Neolamprologus brichardi	14		Nothobranchius furzeri	2
Gopherus agassizii	4		Onychostoma macrolepis	14		Nothobranchius kadleci	2
Heterocephalus glaber	4		Poecilia formosa	14		Nothobranchius pienaari	2
Lepidothrix coronata	4		Puma concolor	14		Nothobranchius rachovii	2
Lynx canadensis	4		Vombatus ursinus	14		Notothenia coriiceps	2
Microcaecilia unicolor	4		Vulpes vulpes	14		Odocoileus virginianus texanus	2
Micrurus lemniscatus carvalhoi	4		Acanthochromis polyacanthus	13		Oncorhynchus mykiss	2
Myotis myotis	4		Ameiurus melas	13		Oreochromis aureus	2
Neomonachus schauinslandi	4		Amphiprion percula	13		Oreochromis niloticus	2
Odobenus rosmarus divergens	4		Bos indicus	13		Oryctolagus cuniculus	2
Odocoileus virginianus texanus	4		Cavia porcellus	13		Ovis aries	2
Paroedura picta	4		Cottoperca gobio	13		Pantherophis guttatus	2
Patagioenas fasciata monilis	4		Electrophorus electricus	13		Parambassis ranga	2
Physeter macrocephalus	4		Lynx pardinus	13		Patagioenas fasciata monilis	2
Pipra filicauda	4		Mastacembelus armatus	13		Pelodiscus sinensis	2
Platysternon megacephalum	4		Mesocricetus auratus	13		Poecilia latipinna	2
Rattus norvegicus	4		Notothenia coriiceps	13		Pogona vitticeps	2
Rhinolophus ferrumequinum	4		Pangasianodon hypophthalmus	13		Pseudonaja textilis	2
Scyliorhinus torazame	4		Pantherophis guttatus	13		Puma concolor	2
Thamnophis sirtalis	4		Taeniopygia guttata	13		Salarias fasciatus	2
Acinonyx jubatus	3		Anabarilius grahami	12		Sapajus apella	2
Agelaius phoeniceus	3		Balaenoptera acutorostrata scammoni	12		Scleropages formosus	2
Alcedo cyanopectus	3		Channa argus	12		Scophthalmus maximus	2
Alligator mississippiensis	3		Chrysochloris asiatica	12		Scyliorhinus torazame	2
Alopecoenas beccarii	3		Gambusia affinis	12		Seriola dumerili	2
Amazona guildingii	3		Geotrypetes seraphini	12		Seriola lalandi dorsalis	2
Ameiurus melas	3		Labrus bergylta	12		Sphaeramia orbicularis	2
Anguilla anguilla	3		Nothobranchius rachovii	12		Strigops habroptila	2
Anolis carolinensis	3		Ornithorhynchus anatinus	12		Terrapene carolina triunguis	2
Aphelocoma coerulescens	3		Perca fluviatilis	12		Vicugna pacos	2
Balaenoptera acutorostrata scammoni	3		Periophthalmus magnuspinnatus	12		Vulpes vulpes	2
Bambusicola thoracicus	3		Phyllostomus discolor	12		Xiphophorus maculatus	2
Bos indicus	3		Poeciliopsis prolifica	12		Ciona intestinalis	2
Bos indicus x Bos taurus	3		Pteropus vampyrus	12		Acanthisitta chloris	1
Branchiostoma floridae	3		Capra hircus	11		Acrocephalus arundinaceus	1
Callorhinus ursinus	3		Chanos chanos	11		Aegotheles bennettii	1
Caloenas nicobarica	3		Danionella translucida	11		Agelaius phoeniceus	1
Calonectris borealis	3		Hippocampus comes	11		Agkistrodon contortrix contortrix	1
Calypte anna	3		Liparis tanakae	11		Alaudala cheleensis	1
Camelus dromedarius	3		Microcaecilia unicolor	11		Alca torda	1
Canis lupus familiaris	3		Notechis scutatus	11		Aleadryas rufinucha	1
Capra hircus	3		Perca flavescens	11		Alectura lathami	1
Carlito syrichta	3		Phascolarctos cinereus	11		Alligator mississippiensis	1
Castor canadensis	3		Podarcis muralis	11		Alopecoenas beccarii	1
Cavia porcellus	3		Pogona vitticeps	11		Amazona aestiva	1
Cebus imitator	3		Seriola lalandi dorsalis	11		Amazona guildingii	1
Cepphus grylle	3		Triplophysa tibetana	11		Ameiurus melas	1
Cercocebus atys	3		Xenopus tropicalis	11		Amphilophus citrinellus	1
Chaetorhynchus papuensis	3		Acipenser ruthenus	10		Amphiprion ocellaris	1
Chlorocebus sabaeus	3		Alligator mississippiensis	10		Anabarilius grahami	1
Chrysochloris asiatica	3		Alligator sinensis	10		Anabas testudineus	1
Circaetus pectoralis	3		Bagarius yarrelli	10		Anas platyrhynchos	1
Colobus angolensis palliatus	3		Bison bison bison	10		Anolis carolinensis	1
Delphinapterus leucas	3		Camelus ferus	10		Anseranas semipalmata	1
Dicaeum eximium	3		Dissostichus mawsoni	10		Anthoscopus minutus	1
Dipodomys ordii	3		Eschrichtius robustus	10		Antrostomus carolinensis	1
Dissostichus mawsoni	3		Fukomys damarensis	10		Apaloderma vittatum	1
Enhydra lutris kenyoni	3		Gallus gallus	10		Aphelocoma coerulescens	1
Equus caballus	3		Haliaeetus albicilla	10		Aramus guarauna	1
Felis catus	3		Heterocephalus glaber	10		Ardeotis kori	1
Fukomys damarensis	3		Ictidomys tridecemlineatus	10		Arenaria interpres	1
Gallirallus okinawae	3		Latimeria chalumnae	10		Asarcornis scutulata	1
Gallus gallus	3		Lepisosteus oculatus	10		Astyanax mexicanus	1
Geotrypetes seraphini	3		Neomonachus schauinslandi	10		Atlantisia rogersi	1
Gorilla gorilla gorilla	3		Peromyscus maniculatus bairdii	10		Austrofundulus limnaeus	1
Gulo gulo	3		Takifugu bimaculatus	10		Bagarius yarrelli	1
Hydrobates tethys	3		Terrapene carolina triunguis	10		Balaeniceps rex	1
Leiothrix lutea	3		Ursus americanus	10		Balaenoptera physalus	1
Leptonychotes weddellii	3		Ursus arctos horribilis	10		Balearica regulorum gibbericeps	1
Lipotes vexillifer	3		Xiphophorus couchianus	10		Bambusicola thoracicus	1
Loxia curvirostra	3		Aquila chrysaetos chrysaetos	9		Baryphthengus martii	1
Lynx pardinus	3		Camelus dromedarius	9		Bombycilla garrulus	1
Macaca nemestrina	3		Chlorocebus sabaeus	9		Bos indicus	1
Megalobrama amblycephala	3		Collichthys lucidus	9		Brachypodius atriceps	1
Mesocricetus auratus	3		Columba livia	9		Branchiostoma belcheri	1
Molossus molossus	3		Crocodylus porosus	9		Branchiostoma floridae	1
Monodon monoceros	3		Erinaceus europaeus	9		Bucco capensis	1
Muntiacus reevesi	3		Monodon monoceros	9		Bucorvus abyssinicus	1
Mus caroli	3		Muntiacus muntjak	9		Buphagus erythrorhynchus	1
Myotis lucifugus	3		Muntiacus reevesi	9		Burhinus bistriatus	1
Neophocaena asiaeorientalis asiaeorientalis	3		Myotis davidii	9		Callaeas wilsoni	1
Neotoma lepida	3		Neotoma lepida	9		Callipepla squamata	1
Nipponia nippon	3		Otolemur garnettii	9		Caloenas nicobarica	1
Nomascus leucogenys	3		Platysternon megacephalum	9		Calonectris borealis	1
Octodon degus	3		Pseudonaja textilis	9		Calypte anna	1
Oikopleura dioica	3		Pteropus alecto	9		Camelus ferus	1
Onychostoma macrolepis	3		Tupaia chinensis	9		Cardinalis cardinalis	1
Ophiophagus hannah	3		Alaudala cheleensis	8		Cariama cristata	1
Otolemur garnettii	3		Anolis carolinensis	8		Castor canadensis	1
Pangasianodon hypophthalmus	3		Aythya fuligula	8		Casuarius casuarius	1
Panthera pardus	3		Crocuta crocuta	8		Catharus fuscescens	1
Papio anubis	3		Hirundo rustica rustica	8		Centropus unirufus	1
Peromyscus maniculatus bairdii	3		Loxodonta africana	8		Cephalopterus ornatus	1
Phascolarctos cinereus	3		Oryzias javanicus	8		Cepphus grylle	1
Phasianus colchicus	3		Paroedura picta	8		Certhia brachydactyla	1
Phyllostomus discolor	3		Pelodiscus sinensis	8		Cervus elaphus hippelaphus	1
Pipistrellus kuhlii	3		Phasianus colchicus	8		Cettia cetti	1
Podarcis muralis	3		Strigops habroptila	8		Ceuthmochares aereus	1
Podargus strigoides	3		Takifugu flavidus	8		Chaetorhynchus papuensis	1
Podilymbus podiceps	3		Thamnophis sirtalis	8		Channa argus	1
Poecile atricapillus	3		Anas platyrhynchos platyrhynchos	7		Chanos chanos	1
Pogona vitticeps	3		Anseranas semipalmata	7		Charadrius vociferus	1
Probosciger aterrimus	3		Anthoscopus minutus	7		Chauna torquata	1
Propithecus coquereli	3		Aphelocoma coerulescens	7		Chelonia mydas	1
Psilopogon haemacephalus	3		Asarcornis scutulata	7		Chiloscyllium punctatum	1
Pteropus alecto	3		Athene cunicularia	7		Chionis minor	1
Pteropus vampyrus	3		Bucco capensis	7		Chlamydotis macqueenii	1
Rhagologus leucostigma	3		Bucorvus abyssinicus	7		Chloebia gouldiae	1
Rousettus aegyptiacus	3		Callaeas wilsoni	7		Chlorocebus sabaeus	1
Sapajus apella	3		Caloenas nicobarica	7		Chloroceryle aenea	1
Sarcophilus harrisii	3		Cettia cetti	7		Chordeiles acutipennis	1
Smithornis capensis	3		Chelonia mydas	7		Chroicocephalus maculipennis	1
Spizaetus tyrannus	3		Chiloscyllium punctatum	7		Chunga burmeisteri	1
Suricata suricatta	3		Chloebia gouldiae	7		Ciccaba nigrolineata	1
Syrrhaptes paradoxus	3		Chunga burmeisteri	7		Ciconia maguari	1
Terrapene carolina triunguis	3		Cinclus mexicanus	7		Cinclus mexicanus	1
Trichechus manatus latirostris	3		Climacteris rufus	7		Circaetus pectoralis	1
Tursiops truncatus	3		Columbina picui	7		Cisticola juncidis	1
Ursus americanus	3		Crotophaga sulcirostris	7		Climacteris rufus	1
Ursus arctos horribilis	3		Dasyornis broadbenti	7		Cnemophilus loriae	1
Vicugna pacos	3		Diceros bicornis minor	7		Cochlearius cochlearius	1
Vombatus ursinus	3		Dicrurus megarhynchus	7		Colinus virginianus	1
Vulpes vulpes	3		Erithacus rubecula	7		Collichthys lucidus	1
Zalophus californianus	3		Falcunculus frontatus	7		Columbina picui	1
Acipenser baerii	2		Galbula dea	7		Corvus brachyrhynchos	1
Acipenser dabryanus	2		Glaucidium brasilianum	7		Corythaixoides concolor	1
Acipenser fulvescens	2		Grallaria varia	7		Crocodylus porosus	1
Acipenser gueldenstaedtii	2		Gymnorhina tibicen	7		Crocuta crocuta	1
Acipenser oxyrinchus	2		Hirundo rustica	7		Crotalus adamanteus	1
Acipenser persicus	2		Lepidothrix coronata	7		Crotalus horridus	1
Acipenser schrenckii	2		Lithobates catesbeianus	7		Crotophaga sulcirostris	1
Acipenser sinensis	2		Locustella ochotensis	7		Crypturellus soui	1
Acipenser stellatus	2		Machaerirhynchus nigripectus	7		Crypturellus undulatus	1
Acipenser sturio	2		Melanocharis versteri	7		Cuculus canorus	1
Acipenser transmontanus	2		Mohoua ochrocephala	7		Danionella translucida	1
Acrocephalus arundinaceus	2		Myiagra hebetior	7		Daphoenositta chrysoptera	1
Agkistrodon contortrix contortrix	2		Neovison vison	7		Dasyornis broadbenti	1
Alaudala cheleensis	2		Odontophorus gujanensis	7		Dicaeum eximium	1
Alligator sinensis	2		Ophiophagus hannah	7		Diceros bicornis minor	1
Amazona aestiva	2		Oriolus oriolus	7		Dicrurus megarhynchus	1
Anhinga rufa	2		Orthonyx spaldingii	7		Dissostichus mawsoni	1
Asarcornis scutulata	2		Patagioenas fasciata monilis	7		Dromaius novaehollandiae	1
Athene cunicularia	2		Pelecanoides urinatrix	7		Dromas ardeola	1
Atlantisia rogersi	2		Petromyzon marinus	7		Drymodes brunneopygia	1
Balearica regulorum gibbericeps	2		Pipra filicauda	7		Dryobates pubescens	1
Bison bison bison	2		Pluvianellus socialis	7		Dyaphorophyia castanea	1
Boiga irregularis	2		Podargus strigoides	7		Edolisoma coerulescens	1
Bombycilla garrulus	2		Poecile atricapillus	7		Egretta garzetta	1
Brachypodius atriceps	2		Polioptila caerulea	7		Emberiza fucata	1
Brachypteracias leptosomus	2		Ptilorrhoa leucosticta	7		Erinaceus europaeus	1
Bucco capensis	2		Pycnonotus jocosus	7		Erithacus rubecula	1
Bucorvus abyssinicus	2		Rhabdornis inornatus	7		Erpornis zantholeuca	1
Callaeas wilsoni	2		Rhagologus leucostigma	7		Erythrocercus mccallii	1
Cardinalis cardinalis	2		Struthidea cinerea	7		Etheostoma spectabile	1
Castor fiber	2		Vireo altiloquus	7		Eubucco bourcierii	1
Casuarius casuarius	2		Aegotheles bennettii	6		Eudromia elegans	1
Cathartes aura	2		Agelaius phoeniceus	6		Eulacestoma nigropectus	1
Centropus unirufus	2		Aleadryas rufinucha	6		Eurystomus gularis	1
Charadrius vociferus	2		Alectura lathami	6		Falcunculus frontatus	1
Chelonia mydas	2		Alopecoenas beccarii	6		Ficedula albicollis	1
Chloebia gouldiae	2		Amazona aestiva	6		Formicarius rufipectus	1
Chordeiles acutipennis	2		Anas platyrhynchos	6		Fukomys damarensis	1
Chroicocephalus maculipennis	2		Anhinga rufa	6		Furnarius figulus	1
Chunga burmeisteri	2		Aramus guarauna	6		Galbula dea	1
Ciconia maguari	2		Atlantisia rogersi	6		Gambusia affinis	1
Cisticola juncidis	2		Balaenoptera physalus	6		Geococcyx californianus	1
Climacteris rufus	2		Baryphthengus martii	6		Glareola pratincola	1
Cochlearius cochlearius	2		Bombycilla garrulus	6		Glaucidium brasilianum	1
Columba livia	2		Brachypodius atriceps	6		Gopherus agassizii	1
Corythaixoides concolor	2		Brachypteracias leptosomus	6		Grallaria varia	1
Crocuta crocuta	2		Callipepla squamata	6		Grantiella picta	1
Crypturellus undulatus	2		Calonectris borealis	6		Gulo gulo	1
Cuculus canorus	2		Cardinalis cardinalis	6		Gymnorhina tibicen	1
Culter alburnus	2		Cariama cristata	6		Haliaeetus albicilla	1
Dasyornis broadbenti	2		Castor canadensis	6		Heliornis fulica	1
Dromaius novaehollandiae	2		Casuarius casuarius	6		Hemiprocne comata	1
Dromas ardeola	2		Catharus fuscescens	6		Herpetotheres cachinnans	1
Dyaphorophyia castanea	2		Centropus unirufus	6		Himantopus himantopus	1
Erinaceus europaeus	2		Cephalopterus ornatus	6		Hippocampus comes	1
Erithacus rubecula	2		Cepphus grylle	6		Hippolais icterina	1
Eschrichtius robustus	2		Certhia brachydactyla	6		Hirundo rustica	1
Eubucco bourcierii	2		Cervus elaphus hippelaphus	6		Hirundo rustica rustica	1
Eudromia elegans	2		Ceuthmochares aereus	6		Horornis vulcanius	1
Eurystomus gularis	2		Chaetops frenatus	6		Hydrobates tethys	1
Falcunculus frontatus	2		Chaetorhynchus papuensis	6		Hylia prasina	1
Galbula dea	2		Chauna torquata	6		Hypocryptadius cinnamomeus	1
Hippolais icterina	2		Chordeiles acutipennis	6		Ibidorhyncha struthersii	1
Hirundo rustica	2		Chroicocephalus maculipennis	6		Ictalurus punctatus	1
Huso dauricus	2		Circaetus pectoralis	6		Ifrita kowaldi	1
Huso huso	2		Cisticola juncidis	6		Illadopsis cleaveri	1
Hylia prasina	2		Cnemophilus loriae	6		Indicator maculatus	1
Hypophthalmichthys molitrix	2		Cochlearius cochlearius	6		Irena cyanogastra	1
Ictidomys tridecemlineatus	2		Colinus virginianus	6		Jacana jacana	1
Ifrita kowaldi	2		Corythaixoides concolor	6		Labeo rohita	1
Limosa lapponica baueri	2		Crypturellus undulatus	6		Lanius ludovicianus	1
Lithobates catesbeianus	2		Daphoenositta chrysoptera	6		Larimichthys crocea	1
Locustella ochotensis	2		Dicaeum eximium	6		Lates calcarifer	1
Lonchura striata domestica	2		Dromaius novaehollandiae	6		Leiothrix lutea	1
Loxodonta africana	2		Dromas ardeola	6		Lepisosteus oculatus	1
Mandrillus leucophaeus	2		Drymodes brunneopygia	6		Leptocoma aspasia	1
Melospiza melodia	2		Dryobates pubescens	6		Leptosomus discolor	1
Mesitornis unicolor	2		Dyaphorophyia castanea	6		Leucopsar rothschildi	1
Micrurus fulvius	2		Edolisoma coerulescens	6		Limosa lapponica baueri	1
Mionectes macconnelli	2		Emberiza fucata	6		Liparis tanakae	1
Monodelphis domestica	2		Erpornis zantholeuca	6		Locustella ochotensis	1
Muntiacus muntjak	2		Erythrocercus mccallii	6		Lonchura striata domestica	1
Myotis brandtii	2		Eubucco bourcierii	6		Lophotis ruficrista	1
Myotis davidii	2		Eudromia elegans	6		Loxia curvirostra	1
Neopipo cinnamomea	2		Eulacestoma nigropectus	6		Loxia leucoptera	1
Nyctiprogne leucopyga	2		Eurystomus gularis	6		Loxodonta africana	1
Onychorhynchus coronatus	2		Ficedula albicollis	6		Lynx pardinus	1
Oryctolagus cuniculus	2		Fregetta grallaria	6		Machaerirhynchus nigripectus	1
Pan paniscus	2		Furnarius figulus	6		Malurus elegans	1
Pandion haliaetus	2		Geococcyx californianus	6		Manacus vitellinus	1
Panurus biarmicus	2		Glareola pratincola	6		Maylandia zebra	1
Paradoxornis webbianus	2		Heliornis fulica	6		Melanocharis versteri	1
Pelecanoides urinatrix	2		Hemiprocne comata	6		Melospiza melodia	1
Pelodiscus sinensis	2		Herpetotheres cachinnans	6		Merops nubicus	1
Phaetusa simplex	2		Hippolais icterina	6		Mesembrinibis cayennensis	1
Pheucticus melanocephalus	2		Hydrobates tethys	6		Microcaecilia unicolor	1
Phoenicopterus ruber ruber	2		Hylia prasina	6		Micrurus fulvius	1
Polyodon spathula	2		Hypocryptadius cinnamomeus	6		Micrurus lemniscatus carvalhoi	1
Pseudoscaphirhynchus kaufmanni	2		Ibidorhyncha struthersii	6		Micrurus lemniscatus lemniscatus	1
Ptilorrhoa leucosticta	2		Ifrita kowaldi	6		Mionectes macconnelli	1
Pycnonotus jocosus	2		Illadopsis cleaveri	6		Mohoua ochrocephala	1
Rhabdornis inornatus	2		Indicator maculatus	6		Molothrus ater	1
Rhinopithecus roxellana	2		Irena cyanogastra	6		Monodon monoceros	1
Rhinopomastus cyanomelas	2		Labeo rohita	6		Motacilla alba	1
Rissa tridactyla	2		Lanius ludovicianus	6		Muntiacus muntjak	1
Rostratula benghalensis	2		Leiothrix lutea	6		Muntiacus reevesi	1
Rynchops niger	2		Leptocoma aspasia	6		Myiagra hebetior	1
Scopus umbretta	2		Leucopsar rothschildi	6		Myotis brandtii	1
Semnornis frantzii	2		Limosa lapponica baueri	6		Myotis davidii	1
Sitta europaea	2		Lonchura striata domestica	6		Myotis lucifugus	1
Steatornis caripensis	2		Loxia curvirostra	6		Mystacornis crossleyi	1
Struthidea cinerea	2		Loxia leucoptera	6		Neodrepanis coruscans	1
Sylvia borin	2		Malurus elegans	6		Neolamprologus brichardi	1
Thinocorus orbignyianus	2		Melospiza melodia	6		Neovison vison	1
Trogon melanurus	2		Mesembrinibis cayennensis	6		Nesospiza acunhae	1
Tupaia chinensis	2		Mionectes macconnelli	6		Nipponia nippon	1
Turnix velox	2		Molothrus ater	6		Nothobranchius korthausae	1
Uria aalge	2		Motacilla alba	6		Nothobranchius kuhntae	1
Ursus maritimus	2		Neodrepanis coruscans	6		Nothocercus julius	1
Xiphorhynchus elegans	2		Neopipo cinnamomea	6		Nothoprocta ornata	1
Zapornia atra	2		Nesospiza acunhae	6		Nothoprocta pentlandii	1
Ciona intestinalis	1		Nipponia nippon	6		Notiomystis cincta	1
Phallusia mammillata	1		Nothocercus julius	6		Nyctibius bracteatus	1
Acanthisitta chloris	1		Nothoprocta ornata	6		Nyctibius grandis	1
Aegotheles bennettii	1		Nyctibius grandis	6		Nycticryphes semicollaris	1
Alca torda	1		Nycticryphes semicollaris	6		Nyctiprogne leucopyga	1
Aleadryas rufinucha	1		Nyctiprogne leucopyga	6		Oceanites oceanicus	1
Anseranas semipalmata	1		Oenanthe oenanthe	6		Octodon degus	1
Anthoscopus minutus	1		Onychorhynchus coronatus	6		Odontophorus gujanensis	1
Aotus nancymaae	1		Oreocharis arfaki	6		Oenanthe oenanthe	1
Apaloderma vittatum	1		Origma solitaria	6		Onychorhynchus coronatus	1
Aramus guarauna	1		Oxyruncus cristatus	6		Onychostoma macrolepis	1
Ardeotis kori	1		Pachycephala philippinensis	6		Ophiophagus hannah	1
Arenaria interpres	1		Pandion haliaetus	6		Opisthocomus hoazin	1
Balaeniceps rex	1		Panurus biarmicus	6		Oreocharis arfaki	1
Baryphthengus martii	1		Paradoxornis webbianus	6		Oreotrochilus melanogaster	1
Branchiostoma japonicum	1		Pardalotus punctatus	6		Origma solitaria	1
Buceros rhinoceros silvestris	1		Phaetusa simplex	6		Oriolus oriolus	1
Buphagus erythrorhynchus	1		Phainopepla nitens	6		Orthonyx spaldingii	1
Burhinus bistriatus	1		Phodopus campbelli	6		Oryzias javanicus	1
Camelus ferus	1		Phodopus roborovskii	6		Otolemur garnettii	1
Cariama cristata	1		Phodopus sungorus	6		Oxylabes madagascariensis	1
Catharus fuscescens	1		Piprites chloris	6		Oxyruncus cristatus	1
Cephalopterus ornatus	1		Podilymbus podiceps	6		Pachycephala philippinensis	1
Certhia brachydactyla	1		Pomatorhinus ruficollis	6		Pachyramphus minor	1
Cervus elaphus hippelaphus	1		Pomatostomus ruficeps	6		Pandion haliaetus	1
Cettia cetti	1		Probosciger aterrimus	6		Pangasianodon hypophthalmus	1
Ceuthmochares aereus	1		Promerops cafer	6		Panurus biarmicus	1
Chaetops frenatus	1		Prunella fulvescens	6		Paradoxornis webbianus	1
Chaetura pelagica	1		Prunella himalayana	6		Paramormyrops kingsleyae	1
Chauna torquata	1		Psilopogon haemacephalus	6		Pardalotus punctatus	1
Chelon labrosus	1		Pterocles burchelli	6		Paroedura picta	1
Chionis minor	1		Quiscalus mexicanus	6		Pedionomus torquatus	1
Chlamydotis macqueenii	1		Regulus satrapa	6		Pelecanoides urinatrix	1
Ciccaba nigrolineata	1		Rhadina sibilatrix	6		Pelecanus crispus	1
Cinclus mexicanus	1		Rhinopomastus cyanomelas	6		Perca flavescens	1
Ciona savignyi	1		Rhipidura dahli	6		Perca fluviatilis	1
Cnemophilus loriae	1		Rhodinocichla rosea	6		Periophthalmus magnuspinnatus	1
Columbina picui	1		Rissa tridactyla	6		Peromyscus maniculatus bairdii	1
Corvus brachyrhynchos	1		Rostratula benghalensis	6		Petromyzon marinus	1
Coturnix japonica	1		Sapayoa aenigma	6		Phaetusa simplex	1
Crocodylus niloticus	1		Sclerurus mexicanus	6		Phainopepla nitens	1
Crocodylus porosus	1		Scytalopus superciliaris	6		Phalacrocorax carbo	1
Crotalus horridus	1		Semnornis frantzii	6		Phascolarctos cinereus	1
Crotophaga sulcirostris	1		Serilophus lunatus	6		Phasianus colchicus	1
Crypturellus soui	1		Sitta europaea	6		Pheucticus melanocephalus	1
Cyprinus carpio	1		Smithornis capensis	6		Piprites chloris	1
Daphoenositta chrysoptera	1		Smutsornis africanus	6		Platysternon megacephalum	1
Dicrurus megarhynchus	1		Spizaetus tyrannus	6		Ploceus nigricollis	1
Drymodes brunneopygia	1		Stercorarius parasiticus	6		Pluvianellus socialis	1
Dryobates pubescens	1		Sterrhoptilus dennistouni	6		Podarcis muralis	1
Edolisoma coerulescens	1		Sylvia atricapilla	6		Podargus strigoides	1
Egretta garzetta	1		Sylvietta virens	6		Podilymbus podiceps	1
Elopichthys bambusa	1		Syrrhaptes paradoxus	6		Poecile atricapillus	1
Emberiza fucata	1		Tachuris rubrigastra	6		Poecilia mexicana	1
Epinephelus coioides	1		Thalassarche chlororhynchos	6		Poecilia reticulata	1
Erpornis zantholeuca	1		Thryothorus ludovicianus	6		Poeciliopsis prolifica	1
Erythrocercus mccallii	1		Toxostoma redivivum	6		Polioptila caerulea	1
Eulacestoma nigropectus	1		Trogon melanurus	6		Pomatorhinus ruficollis	1
Ficedula albicollis	1		Tyrannus savana	6		Pomatostomus ruficeps	1
Formicarius rufipectus	1		Upupa epops	6		Promerops cafer	1
Fregetta grallaria	1		Uria aalge	6		Prunella fulvescens	1
Furnarius figulus	1		Urocynchramus pylzowi	6		Prunella himalayana	1
Geococcyx californianus	1		Xiphorhynchus elegans	6		Psilopogon haemacephalus	1
Geospiza fortis	1		Zosterops hypoxanthus	6		Psophia crepitans	1
Glareola pratincola	1		Acrocephalus arundinaceus	5		Pterocles burchelli	1
Grantiella picta	1		Alca torda	5		Pteropus alecto	1
Gymnocypris przewalskii	1		Alcedo cyanopectus	5		Pteropus vampyrus	1
Gymnorhina tibicen	1		Amazona guildingii	5		Ptilonorhynchus violaceus	1
Heliornis fulica	1		Aptenodytes forsteri	5		Ptilorrhoa leucosticta	1
Hemiprocne comata	1		Ardeotis kori	5		Pundamilia nyererei	1
Herpetotheres cachinnans	1		Arenaria interpres	5		Pycnonotus jocosus	1
Himantopus himantopus	1		Balaeniceps rex	5		Pygoscelis adeliae	1
Horornis vulcanius	1		Bambusicola thoracicus	5		Quiscalus mexicanus	1
Hymenochirus curtipes	1		Buceros rhinoceros silvestris	5		Rattus norvegicus	1
Hypocryptadius cinnamomeus	1		Buphagus erythrorhynchus	5		Regulus satrapa	1
Hypophthalmichthys nobilis	1		Burhinus bistriatus	5		Rhabdornis inornatus	1
Hypsiglena sp. JMG-2014	1		Chionis minor	5		Rhadina sibilatrix	1
Ibidorhyncha struthersii	1		Chloroceryle aenea	5		Rhagologus leucostigma	1
Illadopsis cleaveri	1		Ciccaba nigrolineata	5		Rhegmatorhina hoffmannsi	1
Indicator maculatus	1		Ciconia maguari	5		Rhinopomastus cyanomelas	1
Irena cyanogastra	1		Ciona intestinalis	5		Rhipidura dahli	1
Jacana jacana	1		Corvus brachyrhynchos	5		Rhodinocichla rosea	1
Lanius ludovicianus	1		Crypturellus soui	5		Rhynochetos jubatus	1
Leptocoma aspasia	1		Cuculus canorus	5		Rissa tridactyla	1
Leptosomus discolor	1		Egretta garzetta	5		Rostratula benghalensis	1
Leucopsar rothschildi	1		Etheostoma spectabile	5		Rynchops niger	1
Lophotis ruficrista	1		Formicarius rufipectus	5		Sagittarius serpentarius	1
Loxia leucoptera	1		Grantiella picta	5		Sakesphorus luctuosus	1
Machaerirhynchus nigripectus	1		Gulo gulo	5		Sapayoa aenigma	1
Malurus elegans	1		Himantopus himantopus	5		Sclerurus mexicanus	1
Manacus vitellinus	1		Jacana jacana	5		Scopus umbretta	1
Melanocharis versteri	1		Lophotis ruficrista	5		Scytalopus superciliaris	1
Meleagris gallopavo	1		Manacus vitellinus	5		Serilophus lunatus	1
Menura novaehollandiae	1		Nothoprocta pentlandii	5		Setophaga kirtlandii	1
Merops nubicus	1		Notiomystis cincta	5		Sitta europaea	1
Mesembrinibis cayennensis	1		Nyctibius bracteatus	5		Smithornis capensis	1
Micrurus corallinus	1		Oceanites oceanicus	5		Smutsornis africanus	1
Micrurus lemniscatus lemniscatus	1		Opisthocomus hoazin	5		Sparus aurata	1
Micrurus spixii	1		Oreotrochilus melanogaster	5		Spizaetus tyrannus	1
Mohoua ochrocephala	1		Pachyramphus minor	5		Steatornis caripensis	1
Molothrus ater	1		Pedionomus torquatus	5		Stegastes partitus	1
Motacilla alba	1		Pheucticus melanocephalus	5		Stercorarius parasiticus	1
Myiagra hebetior	1		Ploceus nigricollis	5		Sterrhoptilus dennistouni	1
Mylopharyngodon piceus	1		Psophia crepitans	5		Struthidea cinerea	1
Mystacornis crossleyi	1		Ptilonorhynchus violaceus	5		Struthio camelus australis	1
Neodrepanis coruscans	1		Pygoscelis adeliae	5		Sylvia atricapilla	1
Neovison vison	1		Rhegmatorhina hoffmannsi	5		Sylvia borin	1
Nesospiza acunhae	1		Rhynochetos jubatus	5		Sylvietta virens	1
Nothocercus julius	1		Rynchops niger	5		Syrrhaptes paradoxus	1
Nothoprocta ornata	1		Sagittarius serpentarius	5		Tachuris rubrigastra	1
Nothoprocta pentlandii	1		Sakesphorus luctuosus	5		Taeniopygia guttata	1
Notiomystis cincta	1		Scopus umbretta	5		Takifugu bimaculatus	1
Nyctibius bracteatus	1		Scyliorhinus torazame	5		Takifugu flavidus	1
Nyctibius grandis	1		Setophaga kirtlandii	5		Tauraco erythrolophus	1
Nycticryphes semicollaris	1		Steatornis caripensis	5		Thinocorus orbignyianus	1
Oceanites oceanicus	1		Struthio camelus australis	5		Thryothorus ludovicianus	1
Ochetobius elongatus	1		Sylvia borin	5		Tinamus guttatus	1
Oenanthe oenanthe	1		Thinocorus orbignyianus	5		Toxostoma redivivum	1
Opisthocomus hoazin	1		Tinamus guttatus	5		Trichechus manatus latirostris	1
Opsariichthys bidens	1		Turnix velox	5		Triplophysa tibetana	1
Oreocharis arfaki	1		Zapornia atra	5		Trogon melanurus	1
Oreotrochilus melanogaster	1		Balearica regulorum gibbericeps	4		Tupaia chinensis	1
Origma solitaria	1		Branchiostoma belcheri	4		Turnix velox	1
Oriolus oriolus	1		Branchiostoma floridae	4		Tyrannus savana	1
Orthonyx spaldingii	1		Calypte anna	4		Tyto alba	1
Oxylabes madagascariensis	1		Charadrius vociferus	4		Upupa epops	1
Oxyruncus cristatus	1		Chlamydotis macqueenii	4		Uria aalge	1
Pachycephala philippinensis	1		Fulmarus glacialis	4		Urocynchramus pylzowi	1
Pachyramphus minor	1		Gallirallus okinawae	4		Ursus americanus	1
Pardalotus punctatus	1		Geospiza fortis	4		Vireo altiloquus	1
Pedionomus torquatus	1		Horornis vulcanius	4		Xiphophorus couchianus	1
Pelecanus crispus	1		Meleagris gallopavo	4		Xiphorhynchus elegans	1
Petromyzon marinus	1		Mesitornis unicolor	4		Zapornia atra	1
Phainopepla nitens	1		Oikopleura dioica	4		Zosterops hypoxanthus	1
Phalacrocorax carbo	1		Pelecanus crispus	4		Phallusia Mammillata	1
Piprites chloris	1		Phaethon lepturus	4		Totale	1007
Planiliza haematocheilus	1		Phalacrocorax carbo	4
Ploceus nigricollis	1		Pterocles gutturalis	4
Pluvianellus socialis	1		Sousa chinensis	4
Polioptila caerulea	1		Tauraco erythrolophus	4
Pomatorhinus ruficollis	1		Anguilla japonica	3
Pomatostomus ruficeps	1		Antrostomus carolinensis	3
Promerops cafer	1		Ciona savignyi	3
Prunella fulvescens	1		Crotalus adamanteus	3
Prunella himalayana	1		Ctenopharyngodon idella	3
Pseudemys nelsoni	1		Desmodus rotundus	3
Psophia crepitans	1		Eurypyga helias	3
Pterocles burchelli	1		Gavia stellata	3
Pterocles gutturalis	1		Leptosomus discolor	3
Ptilonorhynchus violaceus	1		Menura novaehollandiae	3
Puma concolor	1		Micrurus lemniscatus lemniscatus	3
Pygoscelis adeliae	1		Mystacornis crossleyi	3
Regulus satrapa	1		Nestor notabilis	3
Rhadina sibilatrix	1		Oxylabes madagascariensis	3
Rhegmatorhina hoffmannsi	1		Phoenicopterus ruber ruber	3
Rhipidura dahli	1		Tyto alba	3
Rhodinocichla rosea	1		Apaloderma vittatum	2
Rhynochetos jubatus	1		Cathartes aura	2
Sagittarius serpentarius	1		Colius striatus	2
Saimiri boliviensis boliviensis	1		Hypophthalmichthys molitrix	2
Sakesphorus luctuosus	1		Micrurus spixii	2
Sapayoa aenigma	1		Podiceps cristatus	2
Schizothorax prenanti	1		Acanthisitta chloris	1
Sclerurus mexicanus	1		Acanthopagrus schlegelii	1
Scytalopus superciliaris	1		Agkistrodon contortrix contortrix	1
Serilophus lunatus	1		Anguilla anguilla	1
Serinus canaria	1		Ateles chamek	1
Setophaga kirtlandii	1		Castor fiber	1
Smutsornis africanus	1		Cervus elaphus	1
Sousa chinensis	1		Chlorocebus aethiops	1
Squaliobarbus curriculus	1		Coturnix coturnix	1
Stercorarius parasiticus	1		Crotalus horridus	1
Sterrhoptilus dennistouni	1		Cynops orientalis	1
Struthio camelus australis	1		Cyprinus carpio	1
Sylvia atricapilla	1		Dicentrarchus labrax	1
Sylvietta virens	1		Engystomops pustulosus	1
Tachuris rubrigastra	1		Epinephelus coioides	1
Tauraco erythrolophus	1		Eublepharis macularius	1
Thalassarche chlororhynchos	1		Gadus morhua	1
Thryothorus ludovicianus	1		Gekko gecko	1
Tinamus guttatus	1		Hippoglossus hippoglossus	1
Toxostoma redivivum	1		Ictalurus furcatus	1
Tyrannus savana	1		Megalobrama amblycephala	1
Upupa epops	1		Merops nubicus	1
Urocynchramus pylzowi	1		Micrurus lemniscatus carvalhoi	1
Vireo altiloquus	1		Micrurus paraensis	1
Xenocypris macrolepis	1		Nothobranchius guentheri	1
Zosterops hypoxanthus	1		Oncorhynchus masou	1
TOTAL	1993		Oncorhynchus nerka	1
			Peromyscus californicus	1
			Phallusia mammillata	1
			Planiliza haematocheilus	1
			Plecoglossus altivelis	1
			Sturnus vulgaris	1
			Tetraodon fluviatilis	1
			Trachemys scripta elegans	1
			TOTAL	5505

## Sheet: UNIPROT ID
JUN			FOS/ATF3/MAF			ATF2
UniProt Id	Species		UniProt ID	Species		UniProt ID	Species
A0A060VTL5	Oncorhynchus mykiss		A0A024R0P6	Homo sapiens		A0A060X3E9	Oncorhynchus mykiss
A0A060VZ13	Oncorhynchus mykiss		A0A024R6D7	Homo sapiens		A0A060Y4I8	Oncorhynchus mykiss
A0A060VZJ8	Oncorhynchus mykiss		A0A060W223	Oncorhynchus mykiss		A0A087VQ66	Balearica regulorum gibbericeps
A0A060W153	Oncorhynchus mykiss		A0A060WHJ2	Oncorhynchus mykiss		A0A087Y799	Poecilia formosa
A0A060WBI2	Oncorhynchus mykiss		A0A060WHW4	Oncorhynchus mykiss		A0A091CWX5	Fukomys damarensis
A0A060WPR8	Oncorhynchus mykiss		A0A060WKU5	Oncorhynchus mykiss		A0A091ESI2	Corvus brachyrhynchos
A0A060WSV1	Oncorhynchus mykiss		A0A060WRS0	Oncorhynchus mykiss		A0A091FRL9	Cuculus canorus
A0A060XFJ7	Oncorhynchus mykiss		A0A060WSF1	Oncorhynchus mykiss		A0A091HL88	Calypte anna
A0A060YBG9	Oncorhynchus mykiss		A0A060WT37	Oncorhynchus mykiss		A0A091JCL2	Egretta garzetta
A0A060YIA4	Oncorhynchus mykiss		A0A060WXG7	Oncorhynchus mykiss		A0A091LAW5	Chlamydotis macqueenii
A0A060YTA4	Oncorhynchus mykiss		A0A060X6Q7	Oncorhynchus mykiss		A0A091M1I9	Cariama cristata
A0A061I8X3	Cricetulus griseus		A0A060X709	Oncorhynchus mykiss		A0A091N7N5	Apaloderma vittatum
A0A061INE7	Cricetulus griseus		A0A060X7B7	Oncorhynchus mykiss		A0A091NBJ1	Acanthisitta chloris
A0A087VG40	Balearica regulorum gibbericeps		A0A060XJP1	Oncorhynchus mykiss		A0A091NXH8	Haliaeetus albicilla
A0A087VJ42	Balearica regulorum gibbericeps		A0A060XMJ9	Oncorhynchus mykiss		A0A091Q100	Leptosomus discolor
A0A087XEC8	Poecilia formosa		A0A060XN67	Oncorhynchus mykiss		A0A091QIU1	Merops nubicus
A0A087XFB9	Poecilia formosa		A0A060Y1N2	Oncorhynchus mykiss		A0A091SKD3	Pelecanus crispus
A0A087XS03	Poecilia formosa		A0A060Y2A0	Oncorhynchus mykiss		A0A091UXD5	Nipponia nippon
A0A087Y526	Poecilia formosa		A0A060YIR1	Oncorhynchus mykiss		A0A091W5W6	Opisthocomus hoazin
A0A087YQ99	Poecilia formosa		A0A060YIT1	Oncorhynchus mykiss		A0A093C9G3	Tauraco erythrolophus
A0A087YQH5	Poecilia formosa		A0A060YL34	Oncorhynchus mykiss		A0A093GRY8	Dryobates pubescens
A0A087YS09	Poecilia formosa		A0A060YTG7	Oncorhynchus mykiss		A0A093HRW6	Tyto alba
A0A087YSL7	Poecilia formosa		A0A060YTM5	Oncorhynchus mykiss		A0A093K2Y6	Struthio camelus australis
A0A087YSS5	Poecilia formosa		A0A061HWH8	Cricetulus griseus		A0A093NNX9	Pygoscelis adeliae
A0A091CL79	Fukomys damarensis		A0A087R2Q8	Aptenodytes forsteri		A0A093PSP1	Phalacrocorax carbo
A0A091CRI6	Fukomys damarensis		A0A087R2Q9	Aptenodytes forsteri		A0A093QD53	Manacus vitellinus
A0A091CVJ0	Fukomys damarensis		A0A087R4W1	Aptenodytes forsteri		A0A094K700	Antrostomus carolinensis
A0A091F9Z8	Corvus brachyrhynchos		A0A087R4W3	Aptenodytes forsteri		A0A096M5D7	Poecilia formosa
A0A091G6P0	Cuculus canorus		A0A087RAM6	Aptenodytes forsteri		A0A096M861	Poecilia formosa
A0A091GJT1	Cuculus canorus		A0A087V938	Balearica regulorum gibbericeps		A0A096NZ79	Papio anubis
A0A091HAM7	Buceros rhinoceros silvestris		A0A087VDL7	Balearica regulorum gibbericeps		A0A099Z0T8	Tinamus guttatus
A0A091HM51	Calypte anna		A0A087VMK5	Balearica regulorum gibbericeps		A0A0A0A2F5	Charadrius vociferus
A0A091ICV1	Calypte anna		A0A087VN91	Balearica regulorum gibbericeps		A0A0D9RPV5	Chlorocebus sabaeus
A0A091IHW5	Calypte anna		A0A087XMW3	Poecilia formosa		A0A0P6JAN9	Heterocephalus glaber
A0A091J277	Egretta garzetta		A0A087XPV9	Poecilia formosa		A0A0P7WWL7	Scleropages formosus
A0A091KN09	Chlamydotis macqueenii		A0A087XQ61	Poecilia formosa		A0A0P7XQH3	Scleropages formosus
A0A091L4L8	Cathartes aura		A0A087XQD1	Poecilia formosa		A0A0Q3X8J5	Amazona aestiva
A0A091M3Y9	Cathartes aura		A0A087XWY0	Poecilia formosa		A0A0S7MAC8	Poeciliopsis prolifica
A0A091M9B5	Cariama cristata		A0A087XYV8	Poecilia formosa		A0A151M025	Alligator mississippiensis
A0A091N7Q1	Acanthisitta chloris		A0A087YAK3	Poecilia formosa		A0A1A6HP41	Neotoma lepida
A0A091NZZ5	Haliaeetus albicilla		A0A087YAL8	Poecilia formosa		A0A1A6HR57	Neotoma lepida
A0A091PE51	Apaloderma vittatum		A0A087YGL4	Poecilia formosa		A0A1A7XKV8	Iconisemion striatum
A0A091QBJ6	Merops nubicus		A0A087YGM3	Poecilia formosa		A0A1A7YAW3	Iconisemion striatum
A0A091QMT2	Mesitornis unicolor		A0A091CK31	Fukomys damarensis		A0A1A7ZQI9	Nothobranchius furzeri
A0A091QV34	Leptosomus discolor		A0A091CP72	Fukomys damarensis		A0A1A8CAE0	Nothobranchius kadleci
A0A091RN65	Mesitornis unicolor		A0A091CWY3	Fukomys damarensis		A0A1A8DGA5	Nothobranchius kadleci
A0A091SFU2	Pelecanus crispus		A0A091CZH5	Fukomys damarensis		A0A1A8HC33	Nothobranchius korthausae
A0A091U3P1	Phoenicopterus ruber ruber		A0A091D196	Fukomys damarensis		A0A1A8J2E3	Nothobranchius kuhntae
A0A091U5W5	Phoenicopterus ruber ruber		A0A091D277	Fukomys damarensis		A0A1A8MK59	Nothobranchius pienaari
A0A091UUE3	Nipponia nippon		A0A091D4J3	Fukomys damarensis		A0A1A8NHH5	Nothobranchius pienaari
A0A091VI59	Nipponia nippon		A0A091D589	Fukomys damarensis		A0A1A8P8J4	Nothobranchius rachovii
A0A091VQ31	Nipponia nippon		A0A091DDP1	Fukomys damarensis		A0A1A8RT26	Nothobranchius rachovii
A0A091W3X0	Opisthocomus hoazin		A0A091E024	Fukomys damarensis		A0A1A8U682	Nothobranchius furzeri
A0A093BQD4	Chaetura pelagica		A0A091EFA6	Corvus brachyrhynchos		A0A1B1XXP4	Pantherophis guttatus
A0A093C2B5	Pterocles gutturalis		A0A091F3A4	Corvus brachyrhynchos		A0A1D5Q991	Macaca mulatta
A0A093EUW2	Tauraco erythrolophus		A0A091F448	Corvus brachyrhynchos		A0A1D5QNA4	Macaca mulatta
A0A093H4K0	Struthio camelus australis		A0A091F9I6	Corvus brachyrhynchos		A0A1D5QX03	Macaca mulatta
A0A093IPH7	Dryobates pubescens		A0A091FR68	Corvus brachyrhynchos		A0A1D5R830	Macaca mulatta
A0A093NJ70	Pygoscelis adeliae		A0A091FZJ2	Cuculus canorus		A0A1L8EPC5	Xenopus laevis
A0A093Q055	Manacus vitellinus		A0A091GA74	Cuculus canorus		A0A1L8EWJ3	Xenopus laevis
A0A093T565	Phalacrocorax carbo		A0A091GBE6	Cuculus canorus		A0A1S2ZUH3	Erinaceus europaeus
A0A098LZ93	Hypsiglena sp. JMG-2014		A0A091GKY6	Cuculus canorus		A0A1S3G7I0	Dipodomys ordii
A0A099Z8C5	Tinamus guttatus		A0A091GLX5	Cuculus canorus		A0A1S3G7I2	Dipodomys ordii
A0A0A0AC61	Charadrius vociferus		A0A091GLY1	Buceros rhinoceros silvestris		A0A1S3G7J9	Dipodomys ordii
A0A0A0AG40	Charadrius vociferus		A0A091GT83	Buceros rhinoceros silvestris		A0A1S3G7X4	Dipodomys ordii
A0A0A0MUL5	Papio anubis		A0A091H485	Buceros rhinoceros silvestris		A0A1S3G939	Dipodomys ordii
A0A0A7ACR2	Epinephelus coioides		A0A091HG14	Buceros rhinoceros silvestris		A0A1S3P0G7	Salmo salar
A0A0A7HUF2	Heterocephalus glaber		A0A091HIF4	Buceros rhinoceros silvestris		A0A1S3P0H0	Salmo salar
A0A0B8RVX4	Boiga irregularis		A0A091HPK6	Calypte anna		A0A1S3P0I9	Salmo salar
A0A0B8RWS6	Boiga irregularis		A0A091I364	Calypte anna		A0A1S3PM98	Salmo salar
A0A0D9SAF4	Chlorocebus sabaeus		A0A091I665	Calypte anna		A0A1S3PMF5	Salmo salar
A0A0D9SAZ8	Chlorocebus sabaeus		A0A091IBJ7	Calypte anna		A0A1U7RIV9	Alligator sinensis
A0A0D9SBW8	Chlorocebus sabaeus		A0A091IT89	Egretta garzetta		A0A1U7TWM9	Carlito syrichta
A0A0E9X286	Anguilla anguilla		A0A091JN31	Egretta garzetta		A0A1U7U4K7	Carlito syrichta
A0A0E9X3U0	Anguilla anguilla		A0A091JN42	Egretta garzetta		A0A1U7U6D1	Carlito syrichta
A0A0E9X432	Anguilla anguilla		A0A091JPW9	Egretta garzetta		A0A1U8CP82	Mesocricetus auratus
A0A0F7Z2B9	Crotalus adamanteus		A0A091JRQ2	Egretta garzetta		A0A1U8D1A4	Alligator sinensis
A0A0F8ASM0	Larimichthys crocea		A0A091K1Q0	Colius striatus		A0A1U8D8P6	Alligator sinensis
A0A0F8AZ39	Larimichthys crocea		A0A091KHX2	Chlamydotis macqueenii		A0A1V4K6M2	Patagioenas fasciata monilis
A0A0F8BZH7	Larimichthys crocea		A0A091KLT3	Colius striatus		A0A1V4K870	Patagioenas fasciata monilis
A0A0F8CVH0	Larimichthys crocea		A0A091KRR0	Chlamydotis macqueenii		A0A1W7RCS5	Agkistrodon contortrix contortrix
A0A0F8CW40	Larimichthys crocea		A0A091KVV8	Chlamydotis macqueenii		A0A212C2B5	Cervus elaphus hippelaphus
A0A0F8CXQ5	Larimichthys crocea		A0A091LA87	Cathartes aura		A0A218V0S3	Lonchura striata domestica
A0A0G2JSY8	Rattus norvegicus		A0A091LFV3	Chlamydotis macqueenii		A0A226NE73	Callipepla squamata
A0A0K2A1K7	Castor fiber		A0A091LQB4	Cariama cristata		A0A226PD58	Colinus virginianus
A0A0P7TRR2	Scleropages formosus		A0A091LVD3	Cariama cristata		A0A250Y1M0	Castor canadensis
A0A0P7TZT1	Scleropages formosus		A0A091LX83	Cariama cristata		A0A286XAT6	Cavia porcellus
A0A0P7UBU6	Scleropages formosus		A0A091M064	Cariama cristata		A0A286XRG3	Cavia porcellus
A0A0P7WZP5	Scleropages formosus		A0A091MAI4	Cariama cristata		A0A286XZB0	Cavia porcellus
A0A0P7XQG2	Scleropages formosus		A0A091MCU2	Cathartes aura		A0A287BMH5	Sus scrofa
A0A0Q3M741	Amazona aestiva		A0A091MD47	Acanthisitta chloris		A0A287BS39	Sus scrofa
A0A0Q3UQR5	Amazona aestiva		A0A091MHQ3	Cariama cristata		A0A287CUI3	Ictidomys tridecemlineatus
A0A0R4IAV4	Danio rerio		A0A091NLZ8	Apaloderma vittatum		A0A287CWT9	Ictidomys tridecemlineatus
A0A0S7EWF2	Poeciliopsis prolifica		A0A091NUF9	Haliaeetus albicilla		A0A287D5M7	Ictidomys tridecemlineatus
A0A0S7IS04	Poeciliopsis prolifica		A0A091NZI1	Haliaeetus albicilla		A0A2D0R5J4	Ictalurus punctatus
A0A0S7J976	Poeciliopsis prolifica		A0A091P431	Leptosomus discolor		A0A2D4FWS5	Micrurus corallinus
A0A0S7J9T2	Poeciliopsis prolifica		A0A091P862	Apaloderma vittatum		A0A2D4FWV1	Micrurus corallinus
A0A0S7KYG5	Poeciliopsis prolifica		A0A091PBF0	Haliaeetus albicilla		A0A2D4FWV9	Micrurus corallinus
A0A0S7KYL1	Poeciliopsis prolifica		A0A091PCH0	Leptosomus discolor		A0A2D4FXI1	Micrurus corallinus
A0A0S7KZ99	Poeciliopsis prolifica		A0A091Q3L3	Haliaeetus albicilla		A0A2D4HK28	Micrurus lemniscatus lemniscatus
A0A0S7L079	Poeciliopsis prolifica		A0A091QC44	Merops nubicus		A0A2D4LEB8	Micrurus spixii
A0A0S7M254	Poeciliopsis prolifica		A0A091QTB9	Leptosomus discolor		A0A2D4LET8	Micrurus spixii
A0A0S7M3W2	Poeciliopsis prolifica		A0A091QXV5	Mesitornis unicolor		A0A2H6MUZ1	Micrurus lemniscatus carvalhoi
A0A0S7M4K8	Poeciliopsis prolifica		A0A091R0I2	Mesitornis unicolor		A0A2I0MIJ0	Columba livia
A0A146P7B2	Fundulus heteroclitus		A0A091R236	Mesitornis unicolor		A0A2I0MIJ4	Columba livia
A0A151NZQ2	Alligator mississippiensis		A0A091RIF2	Mesitornis unicolor		A0A2I0UTM1	Limosa lapponica baueri
A0A151PGU2	Alligator mississippiensis		A0A091S6H7	Nestor notabilis		A0A2I2Y993	Gorilla gorilla gorilla
A0A1A6GXV6	Neotoma lepida		A0A091SAR2	Nestor notabilis		A0A2I2YAJ8	Gorilla gorilla gorilla
A0A1A6H850	Neotoma lepida		A0A091SC92	Nestor notabilis		A0A2I2YKY9	Gorilla gorilla gorilla
A0A1A6HE87	Neotoma lepida		A0A091SPD3	Pelecanus crispus		A0A2I2YQA2	Gorilla gorilla gorilla
A0A1A7WBQ4	Iconisemion striatum		A0A091SYP8	Pelecanus crispus		A0A2I2YTA1	Gorilla gorilla gorilla
A0A1A7WCA9	Iconisemion striatum		A0A091SYX1	Pelecanus crispus		A0A2I2ZPM8	Gorilla gorilla gorilla
A0A1A7WVX0	Iconisemion striatum		A0A091T391	Pelecanus crispus		A0A2I2ZWV8	Gorilla gorilla gorilla
A0A1A7Y7E5	Iconisemion striatum		A0A091T8A5	Phaethon lepturus		A0A2I2ZZ09	Gorilla gorilla gorilla
A0A1A7YG79	Iconisemion striatum		A0A091TLC5	Phaethon lepturus		A0A2I3GRA9	Nomascus leucogenys
A0A1A7YT31	Iconisemion striatum		A0A091TMB9	Phaethon lepturus		A0A2I3GVB1	Nomascus leucogenys
A0A1A7YXU1	Iconisemion striatum		A0A091TZ48	Phoenicopterus ruber ruber		A0A2I3HGP1	Nomascus leucogenys
A0A1A7YY43	Iconisemion striatum		A0A091TZ52	Phaethon lepturus		A0A2I3HQH0	Nomascus leucogenys
A0A1A8A604	Nothobranchius furzeri		A0A091UGS7	Phoenicopterus ruber ruber		A0A2I3HRN8	Nomascus leucogenys
A0A1A8AGT3	Nothobranchius furzeri		A0A091UIN6	Phoenicopterus ruber ruber		A0A2I3HUP0	Nomascus leucogenys
A0A1A8AK81	Nothobranchius furzeri		A0A091VCL3	Opisthocomus hoazin		A0A2I3LRG3	Papio anubis
A0A1A8ALU8	Nothobranchius furzeri		A0A091VRZ4	Nipponia nippon		A0A2I3M041	Papio anubis
A0A1A8APY0	Nothobranchius furzeri		A0A091VTJ6	Opisthocomus hoazin		A0A2I3M0B6	Papio anubis
A0A1A8B132	Nothobranchius furzeri		A0A091VUN4	Nipponia nippon		A0A2I3MG04	Papio anubis
A0A1A8BFW9	Nothobranchius kadleci		A0A091VZB8	Nipponia nippon		A0A2I3MGS6	Papio anubis
A0A1A8C410	Nothobranchius kadleci		A0A091VZG9	Nipponia nippon		A0A2I3MS74	Papio anubis
A0A1A8CJ40	Nothobranchius kadleci		A0A091W094	Opisthocomus hoazin		A0A2I3N4Y3	Papio anubis
A0A1A8CKZ3	Nothobranchius kadleci		A0A091W0X1	Opisthocomus hoazin		A0A2I3RDS1	Pan troglodytes
A0A1A8D7N2	Nothobranchius kadleci		A0A091WFW8	Opisthocomus hoazin		A0A2I3RDV4	Pan troglodytes
A0A1A8D8L2	Nothobranchius kadleci		A0A091WXS9	Nipponia nippon		A0A2I3RGD4	Pan troglodytes
A0A1A8D8Z9	Nothobranchius kadleci		A0A091X3N4	Nipponia nippon		A0A2I3RXD0	Pan troglodytes
A0A1A8DKI3	Nothobranchius kadleci		A0A093BRI1	Pterocles gutturalis		A0A2I3SGH3	Pan troglodytes
A0A1A8DKZ6	Nothobranchius kadleci		A0A093BS78	Pterocles gutturalis		A0A2I3SID7	Pan troglodytes
A0A1A8FFQ7	Nothobranchius korthausae		A0A093C203	Tauraco erythrolophus		A0A2I3T3T9	Pan troglodytes
A0A1A8FQN6	Nothobranchius korthausae		A0A093C2I5	Pterocles gutturalis		A0A2I3TBX5	Pan troglodytes
A0A1A8G0T1	Nothobranchius korthausae		A0A093C2Z8	Tauraco erythrolophus		A0A2I4AN01	Austrofundulus limnaeus
A0A1A8G3Z9	Nothobranchius korthausae		A0A093C4J8	Pterocles gutturalis		A0A2J8PR62	Pan troglodytes
A0A1A8GKU9	Nothobranchius korthausae		A0A093CKX9	Tauraco erythrolophus		A0A2J8PR63	Pan troglodytes
A0A1A8GL99	Nothobranchius korthausae		A0A093EB19	Tauraco erythrolophus		A0A2J8PR64	Pan troglodytes
A0A1A8GMG4	Nothobranchius korthausae		A0A093EYJ9	Gavia stellata		A0A2J8PR66	Pan troglodytes
A0A1A8HG68	Nothobranchius korthausae		A0A093EYM7	Gavia stellata		A0A2J8PR67	Pan troglodytes
A0A1A8HHM7	Nothobranchius korthausae		A0A093FEH9	Tyto alba		A0A2J8PR70	Pan troglodytes
A0A1A8I137	Nothobranchius kuhntae		A0A093FFD4	Tyto alba		A0A2J8PR72	Pan troglodytes
A0A1A8I5F2	Nothobranchius kuhntae		A0A093FL60	Tyto alba		A0A2J8PR91	Pan troglodytes
A0A1A8J8E1	Nothobranchius kuhntae		A0A093G4F5	Dryobates pubescens		A0A2J8VR57	Pongo abelii
A0A1A8JUG9	Nothobranchius kuhntae		A0A093GE44	Dryobates pubescens		A0A2J8VR58	Pongo abelii
A0A1A8JZ66	Nothobranchius kuhntae		A0A093H5K3	Dryobates pubescens		A0A2J8VR64	Pongo abelii
A0A1A8KDQ9	Nothobranchius kuhntae		A0A093H9C5	Struthio camelus australis		A0A2J8VR68	Pongo abelii
A0A1A8KE25	Nothobranchius kuhntae		A0A093HBY9	Struthio camelus australis		A0A2J8VR69	Pongo abelii
A0A1A8KGK4	Nothobranchius kuhntae		A0A093HBZ5	Dryobates pubescens		A0A2J8VR71	Pongo abelii
A0A1A8KR40	Nothobranchius kuhntae		A0A093HFR6	Struthio camelus australis		A0A2J8VR75	Pongo abelii
A0A1A8KZF8	Nothobranchius pienaari		A0A093HID3	Struthio camelus australis		A0A2J8VR79	Pongo abelii
A0A1A8L8U1	Nothobranchius pienaari		A0A093HR84	Struthio camelus australis		A0A2J8VR89	Pongo abelii
A0A1A8LSJ3	Nothobranchius pienaari		A0A093HT84	Gavia stellata		A0A2J8VR93	Pongo abelii
A0A1A8M494	Nothobranchius pienaari		A0A093IC82	Eurypyga helias		A0A2J8VR98	Pongo abelii
A0A1A8MT52	Nothobranchius pienaari		A0A093IHC6	Dryobates pubescens		A0A2K5CYB9	Aotus nancymaae
A0A1A8NCN2	Nothobranchius pienaari		A0A093IKH8	Fulmarus glacialis		A0A2K5F374	Aotus nancymaae
A0A1A8P1G8	Nothobranchius rachovii		A0A093IUC1	Dryobates pubescens		A0A2K5F3A3	Aotus nancymaae
A0A1A8Q4V5	Nothobranchius rachovii		A0A093IUC5	Eurypyga helias		A0A2K5F3C0	Aotus nancymaae
A0A1A8Q9X4	Nothobranchius rachovii		A0A093IVM9	Fulmarus glacialis		A0A2K5HJ75	Colobus angolensis palliatus
A0A1A8QRM6	Nothobranchius pienaari		A0A093IYE9	Eurypyga helias		A0A2K5HJI3	Colobus angolensis palliatus
A0A1A8QS40	Nothobranchius pienaari		A0A093J5N8	Fulmarus glacialis		A0A2K5HJQ0	Colobus angolensis palliatus
A0A1A8R471	Nothobranchius pienaari		A0A093KK54	Fulmarus glacialis		A0A2K5HJR2	Colobus angolensis palliatus
A0A1A8RCG1	Nothobranchius rachovii		A0A093NG85	Pygoscelis adeliae		A0A2K5HJU0	Colobus angolensis palliatus
A0A1A8RFU3	Nothobranchius rachovii		A0A093NPG2	Pygoscelis adeliae		A0A2K5HJZ2	Colobus angolensis palliatus
A0A1A8RTD1	Nothobranchius rachovii		A0A093NSI2	Pygoscelis adeliae		A0A2K5HK02	Colobus angolensis palliatus
A0A1A8S1U0	Nothobranchius rachovii		A0A093P396	Pygoscelis adeliae		A0A2K5KKG0	Cercocebus atys
A0A1A8S5N5	Nothobranchius rachovii		A0A093PGY5	Pygoscelis adeliae		A0A2K5KKL9	Cercocebus atys
A0A1A8SK98	Nothobranchius rachovii		A0A093Q5Z1	Manacus vitellinus		A0A2K5KKQ2	Cercocebus atys
A0A1A8U4P9	Nothobranchius furzeri		A0A093QK49	Phalacrocorax carbo		A0A2K5KKR9	Cercocebus atys
A0A1A8UJP0	Nothobranchius furzeri		A0A093QKI5	Manacus vitellinus		A0A2K5KKS1	Cercocebus atys
A0A1A8UKN4	Nothobranchius furzeri		A0A093QLG3	Phalacrocorax carbo		A0A2K5KKV0	Cercocebus atys
A0A1A8V4Z7	Nothobranchius furzeri		A0A093QYS0	Manacus vitellinus		A0A2K5KKZ2	Cercocebus atys
A0A1B1XXP4	Pantherophis guttatus		A0A093R052	Phalacrocorax carbo		A0A2K5KL00	Cercocebus atys
A0A1D5R6J9	Macaca mulatta		A0A093R2B4	Phalacrocorax carbo		A0A2K5KL06	Cercocebus atys
A0A1L8GLZ4	Xenopus laevis		A0A093SGK7	Manacus vitellinus		A0A2K5KL07	Cercocebus atys
A0A1L8H2X9	Xenopus laevis		A0A093T2V4	Manacus vitellinus		A0A2K5S782	Cebus imitator
A0A1L8HA46	Xenopus laevis		A0A094KLV5	Antrostomus carolinensis		A0A2K5S7B5	Cebus imitator
A0A1L8HNI0	Xenopus laevis		A0A094KNX8	Antrostomus carolinensis		A0A2K5S7D3	Cebus imitator
A0A1L8HWV5	Xenopus laevis		A0A094L2W1	Podiceps cristatus		A0A2K5S7D7	Cebus imitator
A0A1L8HYA8	Xenopus laevis		A0A094LIE5	Podiceps cristatus		A0A2K5S7E7	Cebus imitator
A0A1S2ZQ11	Erinaceus europaeus		A0A094MYS7	Antrostomus carolinensis		A0A2K5S7E8	Cebus imitator
A0A1S3ABI9	Erinaceus europaeus		A0A096LYW6	Poecilia formosa		A0A2K5S7E9	Cebus imitator
A0A1S3FM60	Dipodomys ordii		A0A096M3T7	Poecilia formosa		A0A2K5S7H2	Cebus imitator
A0A1S3G4P1	Dipodomys ordii		A0A096MDC3	Poecilia formosa		A0A2K5U075	Macaca fascicularis
A0A1S3GNS5	Dipodomys ordii		A0A096MEF2	Poecilia formosa		A0A2K5U099	Macaca fascicularis
A0A1S3L5G1	Salmo salar		A0A096MKQ3	Papio anubis		A0A2K5U0A4	Macaca fascicularis
A0A1S3L6R4	Salmo salar		A0A096NFL9	Papio anubis		A0A2K5U0A9	Macaca fascicularis
A0A1S3LBL6	Salmo salar		A0A096NS52	Papio anubis		A0A2K5U0D4	Macaca fascicularis
A0A1S3LCY1	Salmo salar		A0A096NS53	Papio anubis		A0A2K5U0D7	Macaca fascicularis
A0A1S3LJS2	Salmo salar		A0A096NS54	Papio anubis		A0A2K5U0E9	Macaca fascicularis
A0A1S3LJS9	Salmo salar		A0A096P087	Papio anubis		A0A2K5U0G3	Macaca fascicularis
A0A1S3LK46	Salmo salar		A0A097C263	Sus scrofa		A0A2K5Z488	Mandrillus leucophaeus
A0A1S3LL27	Salmo salar		A0A099YU83	Tinamus guttatus		A0A2K5Z492	Mandrillus leucophaeus
A0A1S3LUD6	Salmo salar		A0A099Z8R2	Tinamus guttatus		A0A2K5Z499	Mandrillus leucophaeus
A0A1S3LZ83	Salmo salar		A0A099Z8S6	Tinamus guttatus		A0A2K5Z4A0	Mandrillus leucophaeus
A0A1S3M583	Salmo salar		A0A099ZTD2	Tinamus guttatus		A0A2K5Z4A1	Mandrillus leucophaeus
A0A1S3M5T5	Salmo salar		A0A099ZWQ3	Tinamus guttatus		A0A2K5Z4E3	Mandrillus leucophaeus
A0A1S3MIA9	Salmo salar		A0A099ZYI5	Charadrius vociferus		A0A2K5Z4H8	Mandrillus leucophaeus
A0A1S3ML39	Salmo salar		A0A0A0A035	Charadrius vociferus		A0A2K5Z4I7	Mandrillus leucophaeus
A0A1S3MM54	Salmo salar		A0A0A0A712	Charadrius vociferus		A0A2K5Z4J6	Mandrillus leucophaeus
A0A1S3P4L0	Salmo salar		A0A0A0APF9	Charadrius vociferus		A0A2K6CZJ5	Macaca nemestrina
A0A1S3P4M3	Salmo salar		A0A0A0MRJ2	Homo sapiens		A0A2K6CZS6	Macaca nemestrina
A0A1S3P4Q2	Salmo salar		A0A0A0MUZ6	Papio anubis		A0A2K6CZY0	Macaca nemestrina
A0A1S3PB80	Salmo salar		A0A0B8RNP4	Crotalus horridus		A0A2K6CZY3	Macaca nemestrina
A0A1S3PB82	Salmo salar		A0A0D9R5C6	Chlorocebus sabaeus		A0A2K6CZZ9	Macaca nemestrina
A0A1S3S3X4	Salmo salar		A0A0D9R6S0	Chlorocebus sabaeus		A0A2K6D012	Macaca nemestrina
A0A1S3S4I7	Salmo salar		A0A0D9RD19	Chlorocebus sabaeus		A0A2K6D024	Macaca nemestrina
A0A1S3T4P2	Salmo salar		A0A0D9RI62	Chlorocebus sabaeus		A0A2K6D027	Macaca nemestrina
A0A1S3T4P4	Salmo salar		A0A0D9RI69	Chlorocebus sabaeus		A0A2K6GIY8	Propithecus coquereli
A0A1S6PU08	Castor fiber		A0A0D9RI82	Chlorocebus sabaeus		A0A2K6GIZ4	Propithecus coquereli
A0A1U7R710	Mesocricetus auratus		A0A0D9RSA2	Chlorocebus sabaeus		A0A2K6GIZ9	Propithecus coquereli
A0A1U7RCZ5	Mesocricetus auratus		A0A0D9RSB1	Chlorocebus sabaeus		A0A2K6GJ02	Propithecus coquereli
A0A1U7SKA5	Alligator sinensis		A0A0D9S1X7	Chlorocebus sabaeus		A0A2K6GJ04	Propithecus coquereli
A0A1U7SVX5	Carlito syrichta		A0A0E9WVB9	Anguilla anguilla		A0A2K6GJ07	Propithecus coquereli
A0A1U8BXK4	Mesocricetus auratus		A0A0F7Z9U6	Crotalus adamanteus		A0A2K6GJ10	Propithecus coquereli
A0A1U8D7N1	Alligator sinensis		A0A0F8AH65	Larimichthys crocea		A0A2K6GJ15	Propithecus coquereli
A0A1V4JXT2	Patagioenas fasciata monilis		A0A0F8AJ63	Larimichthys crocea		A0A2K6GJ32	Propithecus coquereli
A0A1V4K6M2	Patagioenas fasciata monilis		A0A0F8APY5	Larimichthys crocea		A0A2K6MK04	Rhinopithecus bieti
A0A1V4K870	Patagioenas fasciata monilis		A0A0F8AR41	Larimichthys crocea		A0A2K6MK08	Rhinopithecus bieti
A0A1V4KQJ2	Patagioenas fasciata monilis		A0A0F8ASW2	Larimichthys crocea		A0A2K6MK16	Rhinopithecus bieti
A0A1W7RCP7	Agkistrodon contortrix contortrix		A0A0F8B0V5	Larimichthys crocea		A0A2K6MK29	Rhinopithecus bieti
A0A1W7RCR5	Agkistrodon contortrix contortrix		A0A0F8BX27	Larimichthys crocea		A0A2K6P0C5	Rhinopithecus roxellana
A0A212D1Z8	Cervus elaphus hippelaphus		A0A0G2JZA4	Rattus norvegicus		A0A2K6P0C9	Rhinopithecus roxellana
A0A218U9M4	Lonchura striata domestica		A0A0K0TMT5	Homo sapiens		A0A2K6P0D1	Rhinopithecus roxellana
A0A218UBX4	Lonchura striata domestica		A0A0K0TMT7	Homo sapiens		A0A2K6P0D7	Rhinopithecus roxellana
A0A226MJ70	Callipepla squamata		A0A0K0TMV9	Homo sapiens		A0A2K6P0E0	Rhinopithecus roxellana
A0A226MMA0	Callipepla squamata		A0A0K0XRL2	Nothobranchius guentheri		A0A2K6P0E5	Rhinopithecus roxellana
A0A226MVQ1	Callipepla squamata		A0A0K2A1M0	Castor fiber		A0A2K6P0E6	Rhinopithecus roxellana
A0A226NAD4	Callipepla squamata		A0A0N8EU77	Heterocephalus glaber		A0A2K6P0E9	Rhinopithecus roxellana
A0A226P026	Colinus virginianus		A0A0N8JVM0	Scleropages formosus		A0A2K6P0F1	Rhinopithecus roxellana
A0A226P060	Colinus virginianus		A0A0N8JW88	Scleropages formosus		A0A2K6TED0	Saimiri boliviensis boliviensis
A0A226P0W2	Colinus virginianus		A0A0P6JV00	Heterocephalus glaber		A0A2K6TEG8	Saimiri boliviensis boliviensis
A0A226P575	Colinus virginianus		A0A0P7THC2	Scleropages formosus		A0A2K6TEJ2	Saimiri boliviensis boliviensis
A0A226PR05	Colinus virginianus		A0A0P7TR69	Scleropages formosus		A0A2K6TEK7	Saimiri boliviensis boliviensis
A0A250XYQ2	Castor canadensis		A0A0P7U8I8	Scleropages formosus		A0A2K6TEK8	Saimiri boliviensis boliviensis
A0A250YF27	Castor canadensis		A0A0P7UFB1	Scleropages formosus		A0A2K6TEL5	Saimiri boliviensis boliviensis
A0A250YG20	Castor canadensis		A0A0P7UHI5	Scleropages formosus		A0A2P4STG4	Bambusicola thoracicus
A0A287CVF3	Ictidomys tridecemlineatus		A0A0P7UHP8	Scleropages formosus		A0A2R8MYJ6	Callithrix jacchus
A0A2D0Q2W3	Ictalurus punctatus		A0A0P7ULL1	Scleropages formosus		A0A2R8Q4A5	Danio rerio
A0A2D0Q618	Ictalurus punctatus		A0A0P7URU4	Scleropages formosus		A0A2R8ZVK1	Pan paniscus
A0A2D0QA09	Ictalurus punctatus		A0A0P7UW61	Scleropages formosus		A0A2R8ZVL1	Pan paniscus
A0A2D0S2V1	Ictalurus punctatus		A0A0P7VG60	Scleropages formosus		A0A2R8ZVL5	Pan paniscus
A0A2D0T8F0	Ictalurus punctatus		A0A0P7WBD8	Scleropages formosus		A0A2R8ZWR2	Pan paniscus
A0A2D4G461	Micrurus corallinus		A0A0P7WNJ7	Scleropages formosus		A0A2R8ZWS2	Pan paniscus
A0A2D4HK28	Micrurus lemniscatus lemniscatus		A0A0P7YD30	Scleropages formosus		A0A2R8ZZ39	Pan paniscus
A0A2D4LEB8	Micrurus spixii		A0A0Q3M6C8	Amazona aestiva		A0A2R9A171	Pan paniscus
A0A2F0AZY0	Eschrichtius robustus		A0A0Q3M769	Amazona aestiva		A0A2R9A183	Pan paniscus
A0A2F0B3E4	Eschrichtius robustus		A0A0Q3PR44	Amazona aestiva		A0A2U3YEN6	Leptonychotes weddellii
A0A2G9PQ90	Lithobates catesbeianus		A0A0Q3Q5R3	Amazona aestiva		A0A2U3YF09	Leptonychotes weddellii
A0A2G9R4I7	Lithobates catesbeianus		A0A0Q3RX11	Amazona aestiva		A0A2U3ZPH1	Odobenus rosmarus divergens
A0A2H6MUZ1	Micrurus lemniscatus carvalhoi		A0A0Q3W0I4	Amazona aestiva		A0A2U3ZPH3	Odobenus rosmarus divergens
A0A2H6N4P6	Micrurus lemniscatus carvalhoi		A0A0R4II14	Danio rerio		A0A2U3ZPI1	Odobenus rosmarus divergens
A0A2H6NA95	Micrurus lemniscatus carvalhoi		A0A0S2Z595	Homo sapiens		A0A2U3ZPI5	Odobenus rosmarus divergens
A0A2H6NAA6	Micrurus lemniscatus carvalhoi		A0A0S7EJZ0	Poeciliopsis prolifica		A0A2U3ZQL0	Odobenus rosmarus divergens
A0A2I0MBW5	Columba livia		A0A0S7I778	Poeciliopsis prolifica		A0A2U9C9J3	Scophthalmus maximus
A0A2I0MIJ0	Columba livia		A0A0S7J1Y5	Poeciliopsis prolifica		A0A2Y9ED14	Trichechus manatus latirostris
A0A2I0TNQ3	Limosa lapponica baueri		A0A0S7KNE1	Poeciliopsis prolifica		A0A2Y9I5Q9	Neomonachus schauinslandi
A0A2I0UTM1	Limosa lapponica baueri		A0A0S7KNT3	Poeciliopsis prolifica		A0A2Y9ICB7	Neomonachus schauinslandi
A0A2I2YAJ8	Gorilla gorilla gorilla		A0A0S7KW40	Poeciliopsis prolifica		A0A2Y9ITW4	Enhydra lutris kenyoni
A0A2I2ZDY7	Gorilla gorilla gorilla		A0A0S7M100	Poeciliopsis prolifica		A0A2Y9ITW7	Enhydra lutris kenyoni
A0A2I3GU43	Nomascus leucogenys		A0A0S7M3Z3	Poeciliopsis prolifica		A0A2Y9IUJ3	Enhydra lutris kenyoni
A0A2I3GVB1	Nomascus leucogenys		A0A0S7M805	Poeciliopsis prolifica		A0A2Y9J1N7	Enhydra lutris kenyoni
A0A2I3LRG3	Papio anubis		A0A0S7M850	Poeciliopsis prolifica		A0A2Y9MTU0	Delphinapterus leucas
A0A2I3NAZ8	Papio anubis		A0A0S7MBK9	Poeciliopsis prolifica		A0A2Y9N962	Delphinapterus leucas
A0A2I3SL27	Pan troglodytes		A0A0S7MBQ9	Poeciliopsis prolifica		A0A2Y9SH53	Physeter macrocephalus
A0A2I3TBX5	Pan troglodytes		A0A0U1WPV8	Hippoglossus hippoglossus		A0A2Y9SKT4	Physeter macrocephalus
A0A2I4B8X9	Austrofundulus limnaeus		A0A0U2V4Z5	Xenopus laevis		A0A2Y9SNS1	Physeter macrocephalus
A0A2I4B905	Austrofundulus limnaeus		A0A140LHS3	Mus musculus		A0A315WLY4	Gambusia affinis
A0A2I4B913	Austrofundulus limnaeus		A0A140LHW0	Mus musculus		A0A337S2N7	Felis catus
A0A2I4B9F2	Austrofundulus limnaeus		A0A140LIE4	Mus musculus		A0A337S7H5	Felis catus
A0A2I4BEV2	Austrofundulus limnaeus		A0A140LIT4	Mus musculus		A0A337SEC8	Felis catus
A0A2I4BNE2	Austrofundulus limnaeus		A0A140LJH0	Mus musculus		A0A340WNP1	Lipotes vexillifer
A0A2I4CAW4	Austrofundulus limnaeus		A0A140TAJ8	Sus scrofa		A0A340WU59	Lipotes vexillifer
A0A2I4CAX2	Austrofundulus limnaeus		A0A140YWW7	Rhinolophus ferrumequinum		A0A340WVM7	Lipotes vexillifer
A0A2I4D2Q2	Austrofundulus limnaeus		A0A147B508	Fundulus heteroclitus		A0A340WWB6	Lipotes vexillifer
A0A2I4D605	Austrofundulus limnaeus		A0A151MJC5	Alligator mississippiensis		A0A341AFF6	Neophocaena asiaeorientalis asiaeorientalis
A0A2I4DCC1	Austrofundulus limnaeus		A0A151MLI9	Alligator mississippiensis		A0A341AGA1	Neophocaena asiaeorientalis asiaeorientalis
A0A2J8LTA2	Pan troglodytes		A0A151MLJ2	Alligator mississippiensis		A0A341AHM6	Neophocaena asiaeorientalis asiaeorientalis
A0A2J8LTB5	Pan troglodytes		A0A151MLJ4	Alligator mississippiensis		A0A384ASW3	Balaenoptera acutorostrata scammoni
A0A2J8RYA5	Pongo abelii		A0A151MLR3	Alligator mississippiensis		A0A384ASY4	Balaenoptera acutorostrata scammoni
A0A2J8T5Y7	Pongo abelii		A0A151MZX8	Alligator mississippiensis		A0A384AT68	Balaenoptera acutorostrata scammoni
A0A2J8T615	Pongo abelii		A0A151NYM7	Alligator mississippiensis		A0A384BS14	Ursus maritimus
A0A2J8V976	Pongo abelii		A0A151NYR3	Alligator mississippiensis		A0A384BS26	Ursus maritimus
A0A2K5C159	Aotus nancymaae		A0A151P3F8	Alligator mississippiensis		A0A384BS41	Ursus maritimus
A0A2K5H9B9	Colobus angolensis palliatus		A0A151P3J8	Alligator mississippiensis		A0A384BT23	Ursus maritimus
A0A2K5HJZ2	Colobus angolensis palliatus		A0A1A6GHT2	Neotoma lepida		A0A384BTA0	Ursus maritimus
A0A2K5JRQ0	Colobus angolensis palliatus		A0A1A6GR71	Neotoma lepida		A0A3B1IBY5	Astyanax mexicanus
A0A2K5KKZ2	Cercocebus atys		A0A1A6GS04	Neotoma lepida		A0A3B3BDM8	Oryzias melastigma
A0A2K5L315	Cercocebus atys		A0A1A6GT33	Neotoma lepida		A0A3B3BFC6	Oryzias melastigma
A0A2K5NHF9	Cercocebus atys		A0A1A6HFV2	Neotoma lepida		A0A3B3D3X9	Oryzias melastigma
A0A2K5PFL0	Cebus imitator		A0A1A6HGU4	Neotoma lepida		A0A3B3HBK4	Oryzias latipes
A0A2K5PNB3	Cebus imitator		A0A1A6HHP8	Neotoma lepida		A0A3B3I103	Oryzias latipes
A0A2K5S7E7	Cebus imitator		A0A1A6HIJ6	Neotoma lepida		A0A3B3QNW9	Paramormyrops kingsleyae
A0A2K5TLK7	Macaca fascicularis		A0A1A6HUW3	Neotoma lepida		A0A3B3UNA1	Poecilia latipinna
A0A2K5U0E9	Macaca fascicularis		A0A1A7W7U5	Iconisemion striatum		A0A3B3VU80	Poecilia latipinna
A0A2K5UDM6	Macaca fascicularis		A0A1A7W908	Iconisemion striatum		A0A3B3Z4Q1	Poecilia mexicana
A0A2K5XBG6	Mandrillus leucophaeus		A0A1A7WFL8	Iconisemion striatum		A0A3B3Z7N8	Periophthalmus magnuspinnatus
A0A2K5Z4H8	Mandrillus leucophaeus		A0A1A7WL77	Iconisemion striatum		A0A3B4CWB9	Pygocentrus nattereri
A0A2K6AQG3	Macaca nemestrina		A0A1A7WQ01	Iconisemion striatum		A0A3B4CWY8	Pygocentrus nattereri
A0A2K6D024	Macaca nemestrina		A0A1A7X951	Iconisemion striatum		A0A3B4EAI6	Pygocentrus nattereri
A0A2K6DV77	Macaca nemestrina		A0A1A7XH00	Iconisemion striatum		A0A3B4FM51	Pundamilia nyererei
A0A2K6ETP2	Propithecus coquereli		A0A1A7XJ06	Iconisemion striatum		A0A3B4VHA7	Seriola dumerili
A0A2K6EWT8	Propithecus coquereli		A0A1A7XJ30	Iconisemion striatum		A0A3B4VHK6	Seriola dumerili
A0A2K6GIZ4	Propithecus coquereli		A0A1A7XP28	Iconisemion striatum		A0A3B4XZY4	Seriola lalandi dorsalis
A0A2K6NQD5	Rhinopithecus roxellana		A0A1A7XX07	Iconisemion striatum		A0A3B4Y416	Seriola lalandi dorsalis
A0A2K6P0F1	Rhinopithecus roxellana		A0A1A7Y7D5	Iconisemion striatum		A0A3B5ARS7	Stegastes partitus
A0A2K6SD42	Saimiri boliviensis boliviensis		A0A1A7YA89	Iconisemion striatum		A0A3B5MMP5	Xiphophorus couchianus
A0A2P4S687	Bambusicola thoracicus		A0A1A7YBC5	Iconisemion striatum		A0A3B5PQZ4	Xiphophorus maculatus
A0A2P4TG08	Bambusicola thoracicus		A0A1A7YD34	Iconisemion striatum		A0A3L7HIP4	Cricetulus griseus
A0A2P4TH00	Bambusicola thoracicus		A0A1A7YIU5	Iconisemion striatum		A0A3L8SP82	Chloebia gouldiae
A0A2R8ZP35	Pan paniscus		A0A1A7YV59	Iconisemion striatum		A0A3M0L0K4	Hirundo rustica rustica
A0A2R8ZVL1	Pan paniscus		A0A1A7YZR1	Iconisemion striatum		A0A3N0Z4X8	Anabarilius grahami
A0A2U3VUE4	Odobenus rosmarus divergens		A0A1A7ZBX9	Nothobranchius furzeri		A0A3P4LSM8	Gulo gulo
A0A2U3W8T6	Odobenus rosmarus divergens		A0A1A7ZG03	Nothobranchius furzeri		A0A3P8P913	Astatotilapia calliptera
A0A2U3WZD8	Odobenus rosmarus divergens		A0A1A7ZWN7	Nothobranchius furzeri		A0A3P8P932	Astatotilapia calliptera
A0A2U3XGJ9	Leptonychotes weddellii		A0A1A7ZXB0	Nothobranchius furzeri		A0A3P8TYT4	Amphiprion percula
A0A2U3Y748	Leptonychotes weddellii		A0A1A8AK37	Nothobranchius furzeri		A0A3P8TYV6	Amphiprion percula
A0A2U3YRX0	Leptonychotes weddellii		A0A1A8AQW0	Nothobranchius furzeri		A0A3P8U3K2	Amphiprion percula
A0A2U3ZVN2	Odobenus rosmarus divergens		A0A1A8AT49	Nothobranchius furzeri		A0A3P8U7S5	Amphiprion percula
A0A2U4BXL0	Tursiops truncatus		A0A1A8B330	Nothobranchius furzeri		A0A3P8V2C8	Cynoglossus semilaevis
A0A2U9AYP4	Scophthalmus maximus		A0A1A8B707	Nothobranchius furzeri		A0A3P8V2D4	Cynoglossus semilaevis
A0A2U9BJV5	Scophthalmus maximus		A0A1A8BIZ7	Nothobranchius kadleci		A0A3P8V8F6	Cynoglossus semilaevis
A0A2U9BLD0	Scophthalmus maximus		A0A1A8BQX3	Nothobranchius kadleci		A0A3P8Z6K5	Esox lucius
A0A2U9BQH3	Scophthalmus maximus		A0A1A8BSC0	Nothobranchius kadleci		A0A3P9AKZ5	Esox lucius
A0A2U9C586	Scophthalmus maximus		A0A1A8BSQ7	Nothobranchius kadleci		A0A3P9B8L6	Maylandia zebra
A0A2U9C6N4	Scophthalmus maximus		A0A1A8BVN8	Nothobranchius kadleci		A0A3P9I260	Oryzias latipes
A0A2U9CGL7	Scophthalmus maximus		A0A1A8BWN2	Nothobranchius kadleci		A0A3P9I2A7	Oryzias latipes
A0A2U9CQQ8	Scophthalmus maximus		A0A1A8C9K1	Nothobranchius kadleci		A0A3P9JG31	Oryzias latipes
A0A2Y9D786	Trichechus manatus latirostris		A0A1A8CK24	Nothobranchius kadleci		A0A3P9LGX7	Oryzias latipes
A0A2Y9E9J0	Trichechus manatus latirostris		A0A1A8CUJ8	Nothobranchius kadleci		A0A3P9MNH4	Oryzias latipes
A0A2Y9EKR8	Physeter macrocephalus		A0A1A8D4F1	Nothobranchius kadleci		A0A3P9NDX1	Poecilia reticulata
A0A2Y9GI17	Neomonachus schauinslandi		A0A1A8DHM5	Nothobranchius kadleci		A0A3Q0D1B6	Mesocricetus auratus
A0A2Y9GKE7	Neomonachus schauinslandi		A0A1A8DWE0	Nothobranchius kadleci		A0A3Q0GCX4	Alligator sinensis
A0A2Y9GKL0	Neomonachus schauinslandi		A0A1A8E0H0	Nothobranchius kadleci		A0A3Q0QQZ5	Amphilophus citrinellus
A0A2Y9IEM1	Neomonachus schauinslandi		A0A1A8E5C8	Nothobranchius kadleci		A0A3Q1C0U7	Amphiprion ocellaris
A0A2Y9IV49	Enhydra lutris kenyoni		A0A1A8E840	Nothobranchius kadleci		A0A3Q1GG57	Acanthochromis polyacanthus
A0A2Y9IXQ1	Enhydra lutris kenyoni		A0A1A8EBC5	Nothobranchius kadleci		A0A3Q1GGU4	Acanthochromis polyacanthus
A0A2Y9L968	Enhydra lutris kenyoni		A0A1A8EGX3	Nothobranchius kadleci		A0A3Q1GQ86	Acanthochromis polyacanthus
A0A2Y9LXN7	Delphinapterus leucas		A0A1A8EML8	Nothobranchius korthausae		A0A3Q1IXD3	Anabas testudineus
A0A2Y9M9R9	Delphinapterus leucas		A0A1A8ETP7	Nothobranchius korthausae		A0A3Q2EDJ9	Cyprinodon variegatus
A0A2Y9NBA9	Delphinapterus leucas		A0A1A8F345	Nothobranchius korthausae		A0A3Q2GNN8	Cyprinodon variegatus
A0A2Y9RRK8	Trichechus manatus latirostris		A0A1A8F352	Nothobranchius korthausae		A0A3Q2H9J5	Equus caballus
A0A2Y9SHA0	Physeter macrocephalus		A0A1A8F618	Nothobranchius korthausae		A0A3Q2HQS4	Equus caballus
A0A2Y9TKI7	Physeter macrocephalus		A0A1A8F621	Nothobranchius korthausae		A0A3Q2NYT9	Fundulus heteroclitus
A0A2Z4PGX9	Culter alburnus		A0A1A8FDQ1	Nothobranchius korthausae		A0A3Q2QCM4	Fundulus heteroclitus
A0A315UY37	Gambusia affinis		A0A1A8FQ21	Nothobranchius korthausae		A0A3Q2VZ18	Haplochromis burtoni
A0A315UZP1	Gambusia affinis		A0A1A8G0A1	Nothobranchius korthausae		A0A3Q2X0J3	Haplochromis burtoni
A0A315V9E9	Gambusia affinis		A0A1A8G157	Nothobranchius korthausae		A0A3Q2XSQ4	Hippocampus comes
A0A315VET5	Gambusia affinis		A0A1A8GHR2	Nothobranchius korthausae		A0A3Q3AXB5	Kryptolebias marmoratus
A0A315VXG7	Gambusia affinis		A0A1A8GU84	Nothobranchius korthausae		A0A3Q3AXD7	Kryptolebias marmoratus
A0A315WCD9	Gambusia affinis		A0A1A8H751	Nothobranchius korthausae		A0A3Q3J4J8	Monopterus albus
A0A337SJI8	Felis catus		A0A1A8HAE5	Nothobranchius korthausae		A0A3Q3J938	Monopterus albus
A0A340XML6	Lipotes vexillifer		A0A1A8HB80	Nothobranchius korthausae		A0A3Q3L6M9	Mastacembelus armatus
A0A340XP70	Lipotes vexillifer		A0A1A8HLN5	Nothobranchius korthausae		A0A3Q3L6R6	Mastacembelus armatus
A0A340Y646	Lipotes vexillifer		A0A1A8HNM3	Nothobranchius korthausae		A0A3Q3LI31	Mastacembelus armatus
A0A341CB63	Neophocaena asiaeorientalis asiaeorientalis		A0A1A8HRK7	Nothobranchius kuhntae		A0A3Q3MMJ1	Labrus bergylta
A0A341D8S2	Neophocaena asiaeorientalis asiaeorientalis		A0A1A8HRK8	Nothobranchius kuhntae		A0A3Q3MMK9	Labrus bergylta
A0A341DBC7	Neophocaena asiaeorientalis asiaeorientalis		A0A1A8I247	Nothobranchius kuhntae		A0A3Q3MMN1	Labrus bergylta
A0A383YNL1	Balaenoptera acutorostrata scammoni		A0A1A8IBB5	Nothobranchius kuhntae		A0A3Q3VLB8	Mola mola
A0A383ZA88	Balaenoptera acutorostrata scammoni		A0A1A8IGV1	Nothobranchius kuhntae		A0A3Q3VRQ9	Mola mola
A0A384B817	Balaenoptera acutorostrata scammoni		A0A1A8IVK4	Nothobranchius kuhntae		A0A3Q3VRR2	Mola mola
A0A384CRZ0	Ursus maritimus		A0A1A8J0F8	Nothobranchius kuhntae		A0A3Q4HDJ7	Neolamprologus brichardi
A0A384DTB2	Ursus maritimus		A0A1A8J9U9	Nothobranchius kuhntae		A0A3Q7MFF7	Callorhinus ursinus
A0A3B1J8I7	Astyanax mexicanus		A0A1A8JG01	Nothobranchius kuhntae		A0A3Q7MFJ1	Callorhinus ursinus
A0A3B3B768	Oryzias melastigma		A0A1A8JH87	Nothobranchius kuhntae		A0A3Q7MFK7	Callorhinus ursinus
A0A3B3BDC2	Oryzias melastigma		A0A1A8JIZ9	Nothobranchius kuhntae		A0A3Q7MFL4	Callorhinus ursinus
A0A3B3BRN3	Oryzias melastigma		A0A1A8JKJ7	Nothobranchius kuhntae		A0A3Q7S218	Vulpes vulpes
A0A3B3CD11	Oryzias melastigma		A0A1A8JNV6	Nothobranchius kuhntae		A0A3Q7T4M1	Vulpes vulpes
A0A3B3CII6	Oryzias melastigma		A0A1A8JQ59	Nothobranchius kuhntae		A0A3Q7UIP6	Ursus arctos horribilis
A0A3B3CM61	Oryzias melastigma		A0A1A8JRP7	Nothobranchius kuhntae		A0A3Q7UIQ1	Ursus arctos horribilis
A0A3B3D221	Oryzias melastigma		A0A1A8JU57	Nothobranchius kuhntae		A0A3Q7V859	Ursus arctos horribilis
A0A3B3D3X9	Oryzias melastigma		A0A1A8K0V2	Nothobranchius kuhntae		A0A3Q7VGU7	Ursus arctos horribilis
A0A3B3DA65	Oryzias melastigma		A0A1A8KB13	Nothobranchius kuhntae		A0A3Q7VGV2	Ursus arctos horribilis
A0A3B3DQD8	Oryzias melastigma		A0A1A8KM79	Nothobranchius kuhntae		A0A3Q7W0P0	Ursus arctos horribilis
A0A3B3DUD9	Oryzias melastigma		A0A1A8KST3	Nothobranchius kuhntae		A0A3Q7WDA9	Ursus arctos horribilis
A0A3B3HMM9	Oryzias latipes		A0A1A8KZ25	Nothobranchius pienaari		A0A3Q7WDB4	Ursus arctos horribilis
A0A3B3ICP7	Oryzias latipes		A0A1A8L8T1	Nothobranchius pienaari		A0A3S2NW53	Oryzias javanicus
A0A3B3IKN7	Oryzias latipes		A0A1A8LGU4	Nothobranchius pienaari		A0A401NUT1	Scyliorhinus torazame
A0A3B3IPM3	Oryzias latipes		A0A1A8LTJ8	Nothobranchius pienaari		A0A401PAJ6	Scyliorhinus torazame
A0A3B3Q3I3	Paramormyrops kingsleyae		A0A1A8LYS7	Nothobranchius pienaari		A0A401S9Y9	Chiloscyllium punctatum
A0A3B3QRV5	Paramormyrops kingsleyae		A0A1A8MGR6	Nothobranchius pienaari		A0A402F8X3	Paroedura picta
A0A3B3RK68	Paramormyrops kingsleyae		A0A1A8MIV0	Nothobranchius pienaari		A0A444TVY1	Acipenser ruthenus
A0A3B3RU48	Paramormyrops kingsleyae		A0A1A8MJN4	Nothobranchius pienaari		A0A444U739	Acipenser ruthenus
A0A3B3S3C3	Paramormyrops kingsleyae		A0A1A8MWC3	Nothobranchius pienaari		A0A452E862	Capra hircus
A0A3B3SAN9	Paramormyrops kingsleyae		A0A1A8MZ99	Nothobranchius pienaari		A0A452E8B3	Capra hircus
A0A3B3SBW2	Paramormyrops kingsleyae		A0A1A8N3E7	Nothobranchius pienaari		A0A452E8C3	Capra hircus
A0A3B3TAV6	Paramormyrops kingsleyae		A0A1A8NBX3	Nothobranchius rachovii		A0A452GZC3	Gopherus agassizii
A0A3B3TJW6	Poecilia latipinna		A0A1A8NKZ0	Nothobranchius pienaari		A0A452QWC5	Ursus americanus
A0A3B3U3P7	Poecilia latipinna		A0A1A8NT38	Nothobranchius pienaari		A0A452UK28	Ursus maritimus
A0A3B3U8N5	Poecilia latipinna		A0A1A8P5K2	Nothobranchius pienaari		A0A452UK37	Ursus maritimus
A0A3B3UJQ5	Poecilia latipinna		A0A1A8P9L8	Nothobranchius rachovii		A0A480K1R6	Sus scrofa
A0A3B3VM61	Poecilia latipinna		A0A1A8PCT7	Nothobranchius rachovii		A0A481BMF7	Sus scrofa
A0A3B3VRL8	Poecilia latipinna		A0A1A8PHY4	Nothobranchius rachovii		A0A484CVK8	Perca flavescens
A0A3B3VU80	Poecilia latipinna		A0A1A8PPT1	Nothobranchius rachovii		A0A485P038	Lynx pardinus
A0A3B3VW14	Poecilia latipinna		A0A1A8PQQ3	Nothobranchius rachovii		A0A493T2X3	Anas platyrhynchos platyrhynchos
A0A3B3VYQ6	Poecilia latipinna		A0A1A8Q6A5	Nothobranchius rachovii		A0A493TNB6	Anas platyrhynchos platyrhynchos
A0A3B3WJX9	Poecilia mexicana		A0A1A8R4V4	Nothobranchius pienaari		A0A498LGT5	Labeo rohita
A0A3B3WKX6	Poecilia mexicana		A0A1A8R947	Nothobranchius pienaari		A0A4D9F592	Platysternon megacephalum
A0A3B3XRP2	Poecilia mexicana		A0A1A8RD49	Nothobranchius rachovii		A0A4U5U1J0	Collichthys lucidus
A0A3B3Y209	Poecilia mexicana		A0A1A8RHV1	Nothobranchius rachovii		A0A4V5PAZ0	Monodon monoceros
A0A3B3Y4M1	Poecilia mexicana		A0A1A8RQ23	Nothobranchius rachovii		A0A4W2D7L6	Bos indicus x Bos taurus
A0A3B3YB60	Poecilia mexicana		A0A1A8RZ68	Nothobranchius rachovii		A0A4W2H7E1	Bos indicus x Bos taurus
A0A3B3YBW0	Poecilia mexicana		A0A1A8S5M0	Nothobranchius rachovii		A0A4W2IMK4	Bos indicus x Bos taurus
A0A3B3YGE2	Poecilia mexicana		A0A1A8TZE8	Nothobranchius furzeri		A0A4W2IMM4	Bos indicus x Bos taurus
A0A3B3Z7N8	Periophthalmus magnuspinnatus		A0A1A8U198	Nothobranchius furzeri		A0A4W2IMW2	Bos indicus x Bos taurus
A0A3B4A164	Periophthalmus magnuspinnatus		A0A1A8U8W9	Nothobranchius furzeri		A0A4W3IHL2	Callorhinchus milii
A0A3B4A1F6	Periophthalmus magnuspinnatus		A0A1A8UUE2	Nothobranchius furzeri		A0A4W3IL43	Callorhinchus milii
A0A3B4A9H4	Periophthalmus magnuspinnatus		A0A1A8UYJ3	Nothobranchius furzeri		A0A4W3IQI4	Callorhinchus milii
A0A3B4ACC5	Periophthalmus magnuspinnatus		A0A1A8VAU1	Nothobranchius furzeri		A0A4W3IQI7	Callorhinchus milii
A0A3B4AUI3	Periophthalmus magnuspinnatus		A0A1A8VHE6	Nothobranchius furzeri		A0A4W4F8W7	Electrophorus electricus
A0A3B4AXF0	Periophthalmus magnuspinnatus		A0A1A8VHQ5	Nothobranchius furzeri		A0A4W4F9B5	Electrophorus electricus
A0A3B4BRJ1	Pygocentrus nattereri		A0A1A8VII9	Nothobranchius furzeri		A0A4W4FB04	Electrophorus electricus
A0A3B4CAA7	Pygocentrus nattereri		A0A1D5NSP6	Danio rerio		A0A4W5NX71	Hucho hucho
A0A3B4D675	Pygocentrus nattereri		A0A1D5NTW4	Gallus gallus		A0A4W5P3R0	Hucho hucho
A0A3B4DJD2	Pygocentrus nattereri		A0A1D5P8G3	Gallus gallus		A0A4W5QUB9	Hucho hucho
A0A3B4E4A4	Pygocentrus nattereri		A0A1D5Q2F6	Macaca mulatta		A0A4W6EBD6	Lates calcarifer
A0A3B4E896	Pygocentrus nattereri		A0A1D5QYS2	Macaca mulatta		A0A4X1UI98	Sus scrofa
A0A3B4EAI6	Pygocentrus nattereri		A0A1D5QZP4	Macaca mulatta		A0A4X1UMX7	Sus scrofa
A0A3B4ERS7	Pundamilia nyererei		A0A1D5RIX6	Macaca mulatta		A0A4X1UMZ0	Sus scrofa
A0A3B4EST8	Pundamilia nyererei		A0A1L3N1J4	Oncorhynchus mykiss		A0A4X1UN41	Sus scrofa
A0A3B4EVB5	Pundamilia nyererei		A0A1L8F0K4	Xenopus laevis		A0A4X2LJB9	Vombatus ursinus
A0A3B4F438	Pundamilia nyererei		A0A1L8F856	Xenopus laevis		A0A4X2LJC8	Vombatus ursinus
A0A3B4F4S9	Pundamilia nyererei		A0A1L8F9C6	Xenopus laevis		A0A4X2LUA8	Vombatus ursinus
A0A3B4FDY1	Pundamilia nyererei		A0A1L8G121	Xenopus laevis		A0A4X2LVV6	Vombatus ursinus
A0A3B4FHG6	Pundamilia nyererei		A0A1L8G1B9	Xenopus laevis		A0A4Z2CFT5	Takifugu bimaculatus
A0A3B4G9Z1	Pundamilia nyererei		A0A1L8G1E5	Xenopus laevis		A0A4Z2H398	Liparis tanakae
A0A3B4GHP9	Pundamilia nyererei		A0A1L8G679	Xenopus laevis		A0A553Q5W6	Danionella translucida
A0A3B4T4C4	Seriola dumerili		A0A1L8G6K7	Xenopus laevis		A0A556U4P5	Bagarius yarrelli
A0A3B4T674	Seriola dumerili		A0A1L8GD58	Xenopus laevis		A0A5A9P2G8	Triplophysa tibetana
A0A3B4T9S9	Seriola dumerili		A0A1L8GJL1	Xenopus laevis		A0A5C6PN38	Takifugu flavidus
A0A3B4TRX2	Seriola dumerili		A0A1L8GJV9	Xenopus laevis		A0A5E4BZM0	Marmota monax
A0A3B4TTK8	Seriola dumerili		A0A1S2ZG19	Erinaceus europaeus		A0A5E4C2G9	Marmota monax
A0A3B4U3W4	Seriola dumerili		A0A1S3A9H0	Erinaceus europaeus		A0A5E4DCH8	Marmota monax
A0A3B4UHN3	Seriola dumerili		A0A1S3AB58	Erinaceus europaeus		A0A5F4BQH9	Canis lupus familiaris
A0A3B4UZ32	Seriola dumerili		A0A1S3ABA0	Erinaceus europaeus		A0A5F4C319	Canis lupus familiaris
A0A3B4V1R1	Seriola dumerili		A0A1S3AEL2	Erinaceus europaeus		A0A5F4C5S9	Canis lupus familiaris
A0A3B4VHK6	Seriola dumerili		A0A1S3AEZ8	Erinaceus europaeus		A0A5F4C6J6	Canis lupus familiaris
A0A3B4WF28	Seriola lalandi dorsalis		A0A1S3AFT8	Erinaceus europaeus		A0A5F4D074	Canis lupus familiaris
A0A3B4WWT1	Seriola lalandi dorsalis		A0A1S3EU83	Dipodomys ordii		A0A5F5PNI0	Equus caballus
A0A3B4WY53	Seriola lalandi dorsalis		A0A1S3EVM0	Dipodomys ordii		A0A5F5PVY5	Equus caballus
A0A3B4XL32	Seriola lalandi dorsalis		A0A1S3EYQ7	Dipodomys ordii		A0A5F8GEJ0	Monodelphis domestica
A0A3B4XX30	Seriola lalandi dorsalis		A0A1S3EZ71	Dipodomys ordii		A0A5F8GP96	Monodelphis domestica
A0A3B4Y416	Seriola lalandi dorsalis		A0A1S3F1D3	Dipodomys ordii		A0A5F8GX10	Monodelphis domestica
A0A3B4Y7U8	Seriola lalandi dorsalis		A0A1S3F1E0	Dipodomys ordii		A0A5F8HIC3	Monodelphis domestica
A0A3B4YFI6	Seriola lalandi dorsalis		A0A1S3F2R4	Dipodomys ordii		A0A5F9C600	Oryctolagus cuniculus
A0A3B4YQU8	Seriola lalandi dorsalis		A0A1S3F3Q7	Dipodomys ordii		A0A5G2R8C0	Sus scrofa
A0A3B4YUU6	Stegastes partitus		A0A1S3FBG0	Dipodomys ordii		A0A5G2RD91	Sus scrofa
A0A3B4ZJN9	Stegastes partitus		A0A1S3FIQ0	Dipodomys ordii		A0A5J5D024	Etheostoma spectabile
A0A3B4ZY77	Stegastes partitus		A0A1S3FIQ5	Dipodomys ordii		A0A5J5MKR2	Muntiacus reevesi
A0A3B5AA40	Stegastes partitus		A0A1S3FIY5	Dipodomys ordii		A0A5N3W5D9	Muntiacus muntjak
A0A3B5AC58	Stegastes partitus		A0A1S3FJH7	Dipodomys ordii		A0A5N4E531	Camelus dromedarius
A0A3B5B111	Stegastes partitus		A0A1S3FKR1	Dipodomys ordii		A0A5N4E5H8	Camelus dromedarius
A0A3B5BBU4	Stegastes partitus		A0A1S3FKR6	Dipodomys ordii		A0A5N5PBR6	Pangasianodon hypophthalmus
A0A3B5KKI6	Takifugu rubripes		A0A1S3GHC8	Dipodomys ordii		A0A5S6RBC2	Macaca mulatta
A0A3B5L595	Xiphophorus couchianus		A0A1S3GIQ7	Dipodomys ordii		A0A663E0T5	Aquila chrysaetos chrysaetos
A0A3B5LFB4	Xiphophorus couchianus		A0A1S3M7T2	Salmo salar		A0A663E156	Aquila chrysaetos chrysaetos
A0A3B5LHW2	Xiphophorus couchianus		A0A1S3M842	Salmo salar		A0A663MCY7	Athene cunicularia
A0A3B5LKT0	Xiphophorus couchianus		A0A1S3M848	Salmo salar		A0A663MFN3	Athene cunicularia
A0A3B5LNG2	Xiphophorus couchianus		A0A1S3M853	Salmo salar		A0A665WZI8	Echeneis naucrates
A0A3B5LYW7	Xiphophorus couchianus		A0A1S3MA70	Salmo salar		A0A665X037	Echeneis naucrates
A0A3B5MXS2	Xiphophorus couchianus		A0A1S3MB38	Salmo salar		A0A665X053	Echeneis naucrates
A0A3B5PX71	Xiphophorus maculatus		A0A1S3N9I5	Salmo salar		A0A667GMT8	Lynx canadensis
A0A3B5QTQ7	Xiphophorus maculatus		A0A1S3QDJ8	Salmo salar		A0A667H7Z3	Lynx canadensis
A0A3L7HZI1	Cricetulus griseus		A0A1S3QEZ0	Salmo salar		A0A667H803	Lynx canadensis
A0A3L8SPU2	Chloebia gouldiae		A0A1S3QF31	Salmo salar		A0A667I011	Lynx canadensis
A0A3L8SXE8	Chloebia gouldiae		A0A1S3RGD2	Salmo salar		A0A667I021	Lynx canadensis
A0A3M0IMC7	Hirundo rustica rustica		A0A1S3RGH1	Salmo salar		A0A667I027	Lynx canadensis
A0A3M0IYB7	Hirundo rustica rustica		A0A1S3RS45	Salmo salar		A0A667Z785	Myripristis murdjan
A0A3M0JWM7	Hirundo rustica rustica		A0A1S3S7A1	Salmo salar		A0A667ZEL4	Myripristis murdjan
A0A3M0KNK9	Hirundo rustica rustica		A0A1S3SAU0	Salmo salar		A0A667ZEL9	Myripristis murdjan
A0A3M0LEB1	Hirundo rustica rustica		A0A1S3SBB6	Salmo salar		A0A667ZTH1	Myripristis murdjan
A0A3N0XK17	Anabarilius grahami		A0A1S3SBB8	Salmo salar		A0A668SIQ8	Oreochromis aureus
A0A3N0YK78	Anabarilius grahami		A0A1S3SBB9	Salmo salar		A0A668SJ37	Oreochromis aureus
A0A3N0YZY1	Anabarilius grahami		A0A1S3SBF8	Salmo salar		A0A669QMC0	Phasianus colchicus
A0A3N0Z612	Anabarilius grahami		A0A1S3SMB5	Salmo salar		A0A670I3A7	Podarcis muralis
A0A3N0ZC60	Anabarilius grahami		A0A1S3SMC3	Salmo salar		A0A670XNV5	Pseudonaja textilis
A0A3P4NJE3	Gulo gulo		A0A1S3SPS1	Salmo salar		A0A670XV14	Pseudonaja textilis
A0A3P4P630	Gulo gulo		A0A1S3SQ11	Salmo salar		A0A671DI91	Rhinolophus ferrumequinum
A0A3P4RUX0	Gulo gulo		A0A1S3SQ34	Salmo salar		A0A671DIB0	Rhinolophus ferrumequinum
A0A3P8N7C3	Astatotilapia calliptera		A0A1S3STV5	Salmo salar		A0A671DJ41	Rhinolophus ferrumequinum
A0A3P8N8U0	Astatotilapia calliptera		A0A1S3STY5	Salmo salar		A0A671DJA6	Rhinolophus ferrumequinum
A0A3P8NJN4	Astatotilapia calliptera		A0A1S3SXS4	Salmo salar		A0A671PV12	Sinocyclocheilus anshuiensis
A0A3P8NK89	Astatotilapia calliptera		A0A1S3SXT0	Salmo salar		A0A671PY56	Sinocyclocheilus anshuiensis
A0A3P8NQW3	Astatotilapia calliptera		A0A1S3SXT3	Salmo salar		A0A671PZF5	Sinocyclocheilus anshuiensis
A0A3P8P0N3	Astatotilapia calliptera		A0A1S3SXT6	Salmo salar		A0A671Q0G3	Sinocyclocheilus anshuiensis
A0A3P8PMA2	Astatotilapia calliptera		A0A1S3W5L1	Erinaceus europaeus		A0A671Q0G8	Sinocyclocheilus anshuiensis
A0A3P8PU21	Astatotilapia calliptera		A0A1S3WQM1	Erinaceus europaeus		A0A671Q4X4	Sinocyclocheilus anshuiensis
A0A3P8PZ18	Astatotilapia calliptera		A0A1U7Q9A0	Mesocricetus auratus		A0A671YCU0	Sparus aurata
A0A3P8QVI4	Astatotilapia calliptera		A0A1U7QNS7	Mesocricetus auratus		A0A672FB45	Salarias fasciatus
A0A3P8RLW9	Amphiprion percula		A0A1U7QUN9	Mesocricetus auratus		A0A672FB50	Salarias fasciatus
A0A3P8S949	Amphiprion percula		A0A1U7QYA2	Mesocricetus auratus		A0A672QP67	Sinocyclocheilus grahami
A0A3P8STA9	Amphiprion percula		A0A1U7R7Z2	Mesocricetus auratus		A0A672QPA1	Sinocyclocheilus grahami
A0A3P8STM3	Amphiprion percula		A0A1U7R8K6	Alligator sinensis		A0A672S9N5	Sinocyclocheilus grahami
A0A3P8STP7	Amphiprion percula		A0A1U7RAS8	Alligator sinensis		A0A672S9Z0	Sinocyclocheilus grahami
A0A3P8STZ5	Amphiprion percula		A0A1U7RDA8	Mesocricetus auratus		A0A672SAL8	Sinocyclocheilus grahami
A0A3P8SU51	Amphiprion percula		A0A1U7RFX8	Mesocricetus auratus		A0A672TN78	Strigops habroptila
A0A3P8SYP5	Amphiprion percula		A0A1U7RJG6	Alligator sinensis		A0A672TNV6	Strigops habroptila
A0A3P8TGT6	Amphiprion percula		A0A1U7RM25	Alligator sinensis		A0A673ARE7	Sphaeramia orbicularis
A0A3P8TNH8	Amphiprion percula		A0A1U7S414	Alligator sinensis		A0A673ARS8	Sphaeramia orbicularis
A0A3P8TYV6	Amphiprion percula		A0A1U7SZY9	Carlito syrichta		A0A673FX89	Sinocyclocheilus rhinocerous
A0A3P8U3K2	Amphiprion percula		A0A1U7T2Z7	Carlito syrichta		A0A673FYF2	Sinocyclocheilus rhinocerous
A0A3P8U4U4	Amphiprion percula		A0A1U7TS01	Carlito syrichta		A0A673FZ04	Sinocyclocheilus rhinocerous
A0A3P8UWF3	Cynoglossus semilaevis		A0A1U7TWZ2	Carlito syrichta		A0A673FZ39	Sinocyclocheilus rhinocerous
A0A3P8UXQ6	Cynoglossus semilaevis		A0A1U7U1M2	Carlito syrichta		A0A673K7R9	Sinocyclocheilus rhinocerous
A0A3P8UYT4	Cynoglossus semilaevis		A0A1U7U8V4	Carlito syrichta		A0A673MRP4	Sinocyclocheilus rhinocerous
A0A3P8UYT9	Cynoglossus semilaevis		A0A1U7UAQ4	Carlito syrichta		A0A673MRR8	Sinocyclocheilus rhinocerous
A0A3P8V2C8	Cynoglossus semilaevis		A0A1U7UHM9	Carlito syrichta		A0A673MY37	Sinocyclocheilus rhinocerous
A0A3P8V2D4	Cynoglossus semilaevis		A0A1U7UNH7	Carlito syrichta		A0A673N437	Sinocyclocheilus rhinocerous
A0A3P8V8F6	Cynoglossus semilaevis		A0A1U7V0K7	Carlito syrichta		A0A673VGB8	Suricata suricatta
A0A3P8VE12	Cynoglossus semilaevis		A0A1U7V0N1	Carlito syrichta		A0A673VI49	Suricata suricatta
A0A3P8W3Z7	Cynoglossus semilaevis		A0A1U8DGN6	Alligator sinensis		A0A673VRJ9	Suricata suricatta
A0A3P8WAU0	Cynoglossus semilaevis		A0A1U8DRV1	Alligator sinensis		A0A673VRK4	Suricata suricatta
A0A3P8WEV6	Cynoglossus semilaevis		A0A1V4JJD2	Patagioenas fasciata monilis		A0A673VSZ1	Suricata suricatta
A0A3P8WGR2	Cynoglossus semilaevis		A0A1V4JJD9	Patagioenas fasciata monilis		A0A674BXA2	Salmo trutta
A0A3P8WHR5	Cynoglossus semilaevis		A0A1V4JKW2	Patagioenas fasciata monilis		A0A674BXE3	Salmo trutta
A0A3P8WNM1	Cynoglossus semilaevis		A0A1V4KFJ2	Patagioenas fasciata monilis		A0A674BXF3	Salmo trutta
A0A3P8XP85	Esox lucius		A0A1V4KFJ7	Patagioenas fasciata monilis		A0A674DGF9	Salmo trutta
A0A3P8XQS0	Esox lucius		A0A1V4KFU1	Patagioenas fasciata monilis		A0A674DGL5	Salmo trutta
A0A3P8XQU2	Esox lucius		A0A1V4L0R1	Patagioenas fasciata monilis		A0A674DGP4	Salmo trutta
A0A3P8XQU5	Esox lucius		A0A1W7REF7	Agkistrodon contortrix contortrix		A0A674DGQ0	Salmo trutta
A0A3P8Y1B6	Esox lucius		A0A1Y7VLU6	Mus musculus		A0A674JKF5	Terrapene carolina triunguis
A0A3P8Y9V1	Esox lucius		A0A212CQF7	Cervus elaphus hippelaphus		A0A674JLN5	Terrapene carolina triunguis
A0A3P8YEA7	Esox lucius		A0A212CR45	Cervus elaphus hippelaphus		A0A674N6M7	Takifugu rubripes
A0A3P8YS19	Esox lucius		A0A212CWT2	Cervus elaphus hippelaphus		A0A674N974	Takifugu rubripes
A0A3P8YYW7	Esox lucius		A0A212DDQ6	Cervus elaphus hippelaphus		A0A674PBT3	Takifugu rubripes
A0A3P8ZEF1	Esox lucius		A0A212DGM5	Cervus elaphus hippelaphus		A0A6A1PZK3	Balaenoptera physalus
A0A3P8ZP41	Esox lucius		A0A212DGQ4	Cervus elaphus hippelaphus		A0A6A4S0H1	Scophthalmus maximus
A0A3P8ZVN7	Esox lucius		A0A218UBQ4	Lonchura striata domestica		A0A6A5EJW2	Perca fluviatilis
A0A3P9ADB1	Esox lucius		A0A218UVN2	Lonchura striata domestica		A0A6B0R065	Bos mutus
A0A3P9AQC1	Esox lucius		A0A218V4N0	Lonchura striata domestica		A0A6D2VY37	Pan troglodytes
A0A3P9AUP0	Maylandia zebra		A0A218V4P4	Lonchura striata domestica		A0A6D2WGR6	Pongo abelii
A0A3P9B4B5	Maylandia zebra		A0A218VDK0	Lonchura striata domestica		A0A6D2WSW4	Pan troglodytes
A0A3P9B4L3	Maylandia zebra		A0A218VE13	Lonchura striata domestica		A0A6D2X4K9	Pan troglodytes
A0A3P9BK30	Maylandia zebra		A0A226MCV5	Callipepla squamata		A0A6D2X9X5	Pan troglodytes
A0A3P9BQJ8	Maylandia zebra		A0A226MFB4	Colinus virginianus		A0A6F9AY11	Coregonus sp. 'balchen'
A0A3P9BUJ2	Maylandia zebra		A0A226MTV5	Callipepla squamata		A0A6F9CEG1	Coregonus sp. 'balchen'
A0A3P9C8R1	Maylandia zebra		A0A226MU22	Callipepla squamata		A0A6F9D6B0	Phallusia mammillata
A0A3P9CIY3	Maylandia zebra		A0A226NEJ0	Callipepla squamata		A0A6G0J6Y5	Larimichthys crocea
A0A3P9CVK8	Maylandia zebra		A0A226NGQ8	Callipepla squamata		A0A6G1A538	Crocuta crocuta
A0A3P9H1A2	Oryzias latipes		A0A226NH51	Callipepla squamata		A0A6G1PX66	Channa argus
A0A3P9H1X5	Oryzias latipes		A0A226P020	Colinus virginianus		A0A6I8MZR2	Ornithorhynchus anatinus
A0A3P9HC73	Oryzias latipes		A0A226P0A6	Colinus virginianus		A0A6I8N4F3	Ornithorhynchus anatinus
A0A3P9HP23	Oryzias latipes		A0A226P0W4	Colinus virginianus		A0A6I8P451	Ornithorhynchus anatinus
A0A3P9I260	Oryzias latipes		A0A226PCX2	Colinus virginianus		A0A6I8Q608	Xenopus tropicalis
A0A3P9IXD7	Oryzias latipes		A0A226PET9	Colinus virginianus		A0A6I8QF77	Xenopus tropicalis
A0A3P9JDP0	Oryzias latipes		A0A250XVG1	Castor canadensis		A0A6I8QVI2	Xenopus tropicalis
A0A3P9JG31	Oryzias latipes		A0A250XVP3	Castor canadensis		A0A6I8SWQ3	Xenopus tropicalis
A0A3P9JLM3	Oryzias latipes		A0A250XXE5	Castor canadensis		A0A6I9JYM9	Chrysochloris asiatica
A0A3P9JST1	Oryzias latipes		A0A250Y9I2	Castor canadensis		A0A6I9JZ77	Chrysochloris asiatica
A0A3P9JZ64	Oryzias latipes		A0A250YFJ9	Castor canadensis		A0A6I9KWN8	Peromyscus maniculatus bairdii
A0A3P9KL88	Oryzias latipes		A0A250YGS4	Castor canadensis		A0A6I9PX34	Notothenia coriiceps
A0A3P9KZT1	Oryzias latipes		A0A286X8F0	Cavia porcellus		A0A6I9PY12	Notothenia coriiceps
A0A3P9L1M3	Oryzias latipes		A0A286X8U8	Cavia porcellus		A0A6I9YBY7	Thamnophis sirtalis
A0A3P9LC80	Oryzias latipes		A0A286X8Z5	Cavia porcellus		A0A6I9YC66	Thamnophis sirtalis
A0A3P9LJN7	Oryzias latipes		A0A286XCH2	Cavia porcellus		A0A6I9YC71	Thamnophis sirtalis
A0A3P9LJV3	Oryzias latipes		A0A286XI23	Cavia porcellus		A0A6J0A798	Acinonyx jubatus
A0A3P9LS16	Oryzias latipes		A0A286XPU7	Cavia porcellus		A0A6J0A9W9	Acinonyx jubatus
A0A3P9M3P7	Oryzias latipes		A0A286XQG0	Cavia porcellus		A0A6J0AIY1	Vicugna pacos
A0A3P9MTL2	Poecilia reticulata		A0A286XUC7	Cavia porcellus		A0A6J0J0Y5	Lepidothrix coronata
A0A3P9MXU1	Poecilia reticulata		A0A286XXE0	Cavia porcellus		A0A6J0J1A4	Lepidothrix coronata
A0A3P9N012	Poecilia reticulata		A0A286XYP7	Cavia porcellus		A0A6J0J3G6	Lepidothrix coronata
A0A3P9N8L1	Poecilia reticulata		A0A286Y260	Cavia porcellus		A0A6J0J3G8	Lepidothrix coronata
A0A3P9NDX1	Poecilia reticulata		A0A286Y5B1	Cavia porcellus		A0A6J0UJG9	Pogona vitticeps
A0A3P9NYK6	Poecilia reticulata		A0A286ZJV5	Sus scrofa		A0A6J0UNH0	Pogona vitticeps
A0A3P9P566	Poecilia reticulata		A0A286ZLK3	Sus scrofa		A0A6J0X6E1	Odocoileus virginianus texanus
A0A3P9PE19	Poecilia reticulata		A0A286ZNZ9	Sus scrofa		A0A6J0X715	Odocoileus virginianus texanus
A0A3P9PF72	Poecilia reticulata		A0A287ADC6	Sus scrofa		A0A6J1UR53	Notechis scutatus
A0A3P9PHG8	Poecilia reticulata		A0A287AIM1	Sus scrofa		A0A6J1UR65	Notechis scutatus
A0A3P9QGV6	Poecilia reticulata		A0A287BK33	Sus scrofa		A0A6J1USY9	Notechis scutatus
A0A3Q0DHI8	Carlito syrichta		A0A2D0PLD9	Ictalurus punctatus		A0A6J1UYI0	Notechis scutatus
A0A3Q0DIA3	Carlito syrichta		A0A2D0PP16	Ictalurus punctatus		A0A6J1Z1L0	Acinonyx jubatus
A0A3Q0RFJ9	Amphilophus citrinellus		A0A2D0PYH2	Ictalurus punctatus		A0A6J1Z2K7	Acinonyx jubatus
A0A3Q0RNU1	Amphilophus citrinellus		A0A2D0QF34	Ictalurus punctatus		A0A6J2CJ40	Zalophus californianus
A0A3Q0RU55	Amphilophus citrinellus		A0A2D0QVQ4	Ictalurus punctatus		A0A6J2CJ45	Zalophus californianus
A0A3Q0RVM6	Amphilophus citrinellus		A0A2D0QWF4	Ictalurus punctatus		A0A6J2CK83	Zalophus californianus
A0A3Q0SHK1	Amphilophus citrinellus		A0A2D0R9C5	Ictalurus punctatus		A0A6J2HNA5	Pipra filicauda
A0A3Q0SSR3	Amphilophus citrinellus		A0A2D0RE96	Ictalurus punctatus		A0A6J2HP81	Pipra filicauda
A0A3Q0T617	Amphilophus citrinellus		A0A2D0RJU7	Ictalurus punctatus		A0A6J2HPF8	Pipra filicauda
A0A3Q1ANW0	Amphiprion ocellaris		A0A2D0RKX3	Ictalurus punctatus		A0A6J2HQ86	Pipra filicauda
A0A3Q1AZC8	Amphiprion ocellaris		A0A2D0RLG9	Ictalurus punctatus		A0A6J2LLB9	Phyllostomus discolor
A0A3Q1BAL6	Amphiprion ocellaris		A0A2D0RQC8	Ictalurus punctatus		A0A6J2S0D4	Cottoperca gobio
A0A3Q1BB65	Amphiprion ocellaris		A0A2D0SXC5	Ictalurus punctatus		A0A6J2S0T9	Cottoperca gobio
A0A3Q1BIB3	Amphiprion ocellaris		A0A2D0SYC2	Ictalurus punctatus		A0A6J2WCQ7	Chanos chanos
A0A3Q1BWQ3	Amphiprion ocellaris		A0A2D0T3H6	Ictalurus punctatus		A0A6J3AK89	Vicugna pacos
A0A3Q1C2G4	Amphiprion ocellaris		A0A2D4IX44	Micrurus lemniscatus lemniscatus		A0A6J3D581	Aythya fuligula
A0A3Q1C721	Amphiprion ocellaris		A0A2D4J1M7	Micrurus lemniscatus lemniscatus		A0A6J3D5J8	Aythya fuligula
A0A3Q1CBH5	Amphiprion ocellaris		A0A2D4JPR8	Micrurus lemniscatus lemniscatus		A0A6J3D8L3	Aythya fuligula
A0A3Q1D5F7	Amphiprion ocellaris		A0A2D4KR92	Micrurus paraensis		A0A6J3J1R8	Sapajus apella
A0A3Q1ED64	Acanthochromis polyacanthus		A0A2D4M0S8	Micrurus spixii		A0A6J3J324	Sapajus apella
A0A3Q1G8M3	Acanthochromis polyacanthus		A0A2D4MLL3	Micrurus spixii		A0A6J3RM72	Tursiops truncatus
A0A3Q1GG57	Acanthochromis polyacanthus		A0A2F0AZH8	Eschrichtius robustus		A0A6J3RMI3	Tursiops truncatus
A0A3Q1GIA7	Acanthochromis polyacanthus		A0A2F0AZT1	Eschrichtius robustus		A0A6J3RMY7	Tursiops truncatus
A0A3Q1GM53	Acanthochromis polyacanthus		A0A2F0B374	Eschrichtius robustus		A0A6J3RMZ2	Tursiops truncatus
A0A3Q1GP98	Acanthochromis polyacanthus		A0A2F0B6H5	Eschrichtius robustus		A0A6J3RNG1	Tursiops truncatus
A0A3Q1GSW8	Acanthochromis polyacanthus		A0A2F0BB12	Eschrichtius robustus		A0A6J3RNP9	Tursiops truncatus
A0A3Q1GV52	Acanthochromis polyacanthus		A0A2F0BDE8	Eschrichtius robustus		A0A6P3E9N0	Ovis aries
A0A3Q1H9A7	Anabas testudineus		A0A2F0BF25	Eschrichtius robustus		A0A6P3IUW5	Bison bison bison
A0A3Q1HE17	Acanthochromis polyacanthus		A0A2F0BFM7	Eschrichtius robustus		A0A6P3IUX1	Bison bison bison
A0A3Q1HS77	Acanthochromis polyacanthus		A0A2F0BH71	Eschrichtius robustus		A0A6P3J0B8	Bison bison bison
A0A3Q1I547	Anabas testudineus		A0A2F0BKM9	Eschrichtius robustus		A0A6P3QAQ0	Pteropus vampyrus
A0A3Q1I559	Anabas testudineus		A0A2G9PNN5	Lithobates catesbeianus		A0A6P3W805	Clupea harengus
A0A3Q1IDM6	Anabas testudineus		A0A2G9R846	Lithobates catesbeianus		A0A6P3W832	Clupea harengus
A0A3Q1IXA6	Anabas testudineus		A0A2G9R8Y5	Lithobates catesbeianus		A0A6P4WV07	Panthera pardus
A0A3Q1IXD3	Anabas testudineus		A0A2G9RAT5	Lithobates catesbeianus		A0A6P4XAV3	Panthera pardus
A0A3Q1IZF9	Anabas testudineus		A0A2G9RNU7	Lithobates catesbeianus		A0A6P4XGH7	Panthera pardus
A0A3Q1IZP2	Anabas testudineus		A0A2G9RWS7	Lithobates catesbeianus		A0A6P4XGI7	Panthera pardus
A0A3Q1K498	Anabas testudineus		A0A2G9RWX0	Lithobates catesbeianus		A0A6P4YCR9	Branchiostoma belcheri
A0A3Q1KCB9	Anabas testudineus		A0A2H6MUX0	Micrurus lemniscatus carvalhoi		A0A6P5CJ41	Bos indicus
A0A3Q1MW87	Bos taurus		A0A2I0LHZ4	Columba livia		A0A6P5KR03	Phascolarctos cinereus
A0A3Q2CZE0	Cyprinodon variegatus		A0A2I0MAJ0	Columba livia		A0A6P5P3P7	Mus caroli
A0A3Q2DLA7	Cyprinodon variegatus		A0A2I0MAJ5	Columba livia		A0A6P5P797	Mus caroli
A0A3Q2DUI7	Cyprinodon variegatus		A0A2I0MAL3	Columba livia		A0A6P6ESG5	Octodon degus
A0A3Q2DXF5	Cyprinodon variegatus		A0A2I0MAP0	Columba livia		A0A6P6GY42	Puma concolor
A0A3Q2DY96	Cyprinodon variegatus		A0A2I0MNG0	Columba livia		A0A6P6GYW5	Puma concolor
A0A3Q2E1H7	Cyprinodon variegatus		A0A2I0MNT4	Columba livia		A0A6P6KQ56	Carassius auratus
A0A3Q2E336	Cyprinodon variegatus		A0A2I0MNT7	Columba livia		A0A6P6Q4D5	Carassius auratus
A0A3Q2G1P7	Cyprinodon variegatus		A0A2I0UHW2	Limosa lapponica baueri		A0A6P6Q4R9	Carassius auratus
A0A3Q2GGZ5	Cyprinodon variegatus		A0A2I0UHW3	Limosa lapponica baueri		A0A6P6Q8L9	Carassius auratus
A0A3Q2GPJ9	Cyprinodon variegatus		A0A2I0UHY7	Limosa lapponica baueri		A0A6P7H6B6	Parambassis ranga
A0A3Q2HF94	Equus caballus		A0A2I0US01	Limosa lapponica baueri		A0A6P7HDP1	Parambassis ranga
A0A3Q2NMT7	Fundulus heteroclitus		A0A2I0US85	Limosa lapponica baueri		A0A6P7LEX9	Betta splendens
A0A3Q2PIQ0	Fundulus heteroclitus		A0A2I0US99	Limosa lapponica baueri		A0A6P7LGI6	Betta splendens
A0A3Q2PJU1	Fundulus heteroclitus		A0A2I2U2Q8	Felis catus		A0A6P7QMH3	Mus caroli
A0A3Q2PLC2	Fundulus heteroclitus		A0A2I2U3G0	Felis catus		A0A6P7QSZ6	Mus caroli
A0A3Q2TD81	Fundulus heteroclitus		A0A2I2UY30	Felis catus		A0A6P7YP33	Microcaecilia unicolor
A0A3Q2U4B5	Fundulus heteroclitus		A0A2I2UY61	Felis catus		A0A6P8ES98	Clupea harengus
A0A3Q2UJF9	Fundulus heteroclitus		A0A2I2Y4X6	Gorilla gorilla gorilla		A0A6P8ESW5	Clupea harengus
A0A3Q2VMD6	Haplochromis burtoni		A0A2I2YEB6	Gorilla gorilla gorilla		A0A6P8QS05	Geotrypetes seraphini
A0A3Q2VQ08	Haplochromis burtoni		A0A2I2YJL8	Gorilla gorilla gorilla		A0A6P8QUT2	Geotrypetes seraphini
A0A3Q2VUS7	Haplochromis burtoni		A0A2I2YK49	Gorilla gorilla gorilla		A0A6P8QZ54	Geotrypetes seraphini
A0A3Q2VXB1	Haplochromis burtoni		A0A2I2YRN8	Gorilla gorilla gorilla		A0A6P8RE23	Geotrypetes seraphini
A0A3Q2W2C7	Haplochromis burtoni		A0A2I2YTN1	Gorilla gorilla gorilla		A0A6P8TY84	Gymnodraco acuticeps
A0A3Q2W4M1	Haplochromis burtoni		A0A2I2Z0N6	Gorilla gorilla gorilla		A0A6P8UVE3	Gymnodraco acuticeps
A0A3Q2WD34	Haplochromis burtoni		A0A2I2Z4T4	Gorilla gorilla gorilla		A0A6P9CWA7	Pantherophis guttatus
A0A3Q2WU62	Haplochromis burtoni		A0A2I2Z8Q7	Gorilla gorilla gorilla		A0A6Q2Z3D1	Esox lucius
A0A3Q2X6H6	Haplochromis burtoni		A0A2I2ZEN4	Gorilla gorilla gorilla		A0A7E6DJB8	Phyllostomus discolor
A0A3Q2X943	Haplochromis burtoni		A0A2I3G359	Nomascus leucogenys		A0A7E6DJQ8	Phyllostomus discolor
A0A3Q2XSQ4	Hippocampus comes		A0A2I3GK96	Nomascus leucogenys		A0A7J5Y2G3	Dissostichus mawsoni
A0A3Q2XUI8	Hippocampus comes		A0A2I3GL13	Nomascus leucogenys		A0A7J6AWJ7	Ameiurus melas
A0A3Q2YIB0	Hippocampus comes		A0A2I3GMB4	Nomascus leucogenys		A0A7J6CPJ6	Onychostoma macrolepis
A0A3Q2YIM9	Hippocampus comes		A0A2I3H3I2	Nomascus leucogenys		A0A7J7E4F5	Diceros bicornis minor
A0A3Q2YPZ4	Hippocampus comes		A0A2I3H870	Nomascus leucogenys		A0A7J7WFD3	Myotis myotis
A0A3Q2YRF8	Hippocampus comes		A0A2I3H8R5	Nomascus leucogenys		A0A7J7WFD7	Myotis myotis
A0A3Q2YTD5	Hippocampus comes		A0A2I3H9N4	Nomascus leucogenys		A0A7J7WFK0	Myotis myotis
A0A3Q2ZS91	Kryptolebias marmoratus		A0A2I3HBX4	Nomascus leucogenys		A0A7J7WFQ4	Myotis myotis
A0A3Q2ZYH6	Kryptolebias marmoratus		A0A2I3HGR4	Nomascus leucogenys		A0A7J7WFZ8	Myotis myotis
A0A3Q3A4D9	Kryptolebias marmoratus		A0A2I3HLD4	Nomascus leucogenys		A0A7J7WG43	Myotis myotis
A0A3Q3AI20	Kryptolebias marmoratus		A0A2I3HV63	Nomascus leucogenys		A0A7J7XT92	Pipistrellus kuhlii
A0A3Q3AT65	Kryptolebias marmoratus		A0A2I3HW94	Nomascus leucogenys		A0A7J7XTA3	Pipistrellus kuhlii
A0A3Q3AV42	Kryptolebias marmoratus		A0A2I3I004	Nomascus leucogenys		A0A7J7XTF9	Pipistrellus kuhlii
A0A3Q3AXD9	Kryptolebias marmoratus		A0A2I3LDW3	Papio anubis		A0A7J7XTP7	Pipistrellus kuhlii
A0A3Q3BRP2	Kryptolebias marmoratus		A0A2I3LPH4	Papio anubis		A0A7J7XUC2	Pipistrellus kuhlii
A0A3Q3DA22	Hippocampus comes		A0A2I3LZ79	Papio anubis		A0A7J7YGE7	Rhinolophus ferrumequinum
A0A3Q3DKK7	Hippocampus comes		A0A2I3M497	Papio anubis		A0A7J7YGI7	Rhinolophus ferrumequinum
A0A3Q3E553	Labrus bergylta		A0A2I3M9Q2	Papio anubis		A0A7J7YGS1	Rhinolophus ferrumequinum
A0A3Q3EVZ3	Labrus bergylta		A0A2I3MBX6	Papio anubis		A0A7J7YGT8	Rhinolophus ferrumequinum
A0A3Q3EWD6	Labrus bergylta		A0A2I3MIE3	Papio anubis		A0A7J8FPF9	Molossus molossus
A0A3Q3EZD0	Labrus bergylta		A0A2I3MK74	Papio anubis		A0A7J8FPN4	Molossus molossus
A0A3Q3F0R3	Labrus bergylta		A0A2I3MQX3	Papio anubis		A0A7J8FPR2	Molossus molossus
A0A3Q3F6D4	Labrus bergylta		A0A2I3MWF6	Papio anubis		A0A7J8FQ23	Molossus molossus
A0A3Q3FIE6	Labrus bergylta		A0A2I3N2Q2	Papio anubis		A0A7J8FQC6	Molossus molossus
A0A3Q3FX09	Labrus bergylta		A0A2I3N2X4	Papio anubis		A0A7J8FR49	Molossus molossus
A0A3Q3G8M8	Kryptolebias marmoratus		A0A2I3N6S8	Papio anubis		A0A7J8J9U5	Rousettus aegyptiacus
A0A3Q3GAH2	Labrus bergylta		A0A2I3N9C8	Papio anubis		A0A7J8J9V8	Rousettus aegyptiacus
A0A3Q3GWM1	Labrus bergylta		A0A2I3NEN8	Papio anubis		A0A7J8J9X3	Rousettus aegyptiacus
A0A3Q3IAC7	Monopterus albus		A0A2I3RSL3	Pan troglodytes		A0A7J8J9X6	Rousettus aegyptiacus
A0A3Q3IDY9	Monopterus albus		A0A2I3S6B0	Pan troglodytes		A0A7J8JAF7	Rousettus aegyptiacus
A0A3Q3IHG9	Monopterus albus		A0A2I3S705	Pan troglodytes		A0A7J8JAT7	Rousettus aegyptiacus
A0A3Q3IID0	Monopterus albus		A0A2I3SHE8	Pan troglodytes		A0A7J8JBC8	Rousettus aegyptiacus
A0A3Q3IXN1	Monopterus albus		A0A2I3SM27	Pan troglodytes		A0A7J8JC27	Rousettus aegyptiacus
A0A3Q3J4J8	Monopterus albus		A0A2I3SZJ1	Pan troglodytes		A0A7K4J324	Geococcyx californianus
A0A3Q3JAB3	Monopterus albus		A0A2I3T0Q4	Pan troglodytes		A0A7K4KWK3	Crypturellus soui
A0A3Q3K3J4	Monopterus albus		A0A2I3TK48	Pan troglodytes		A0A7K4LHE2	Crypturellus undulatus
A0A3Q3KA07	Monopterus albus		A0A2I3TLP9	Pan troglodytes		A0A7K4PG19	Melospiza melodia
A0A3Q3L5F2	Mastacembelus armatus		A0A2I3TQK9	Pan troglodytes		A0A7K4R7A0	Neopipo cinnamomea
A0A3Q3L6R6	Mastacembelus armatus		A0A2I4AZF3	Austrofundulus limnaeus		A0A7K4REL3	Neopipo cinnamomea
A0A3Q3L6W1	Mastacembelus armatus		A0A2I4B5G0	Austrofundulus limnaeus		A0A7K4RNM1	Columbina picui
A0A3Q3LR43	Mastacembelus armatus		A0A2I4B5G3	Austrofundulus limnaeus		A0A7K4TLH3	Burhinus bistriatus
A0A3Q3LTA6	Labrus bergylta		A0A2I4B5G4	Austrofundulus limnaeus		A0A7K4TPA3	Paradoxornis webbianus
A0A3Q3M1K0	Labrus bergylta		A0A2I4BCS0	Austrofundulus limnaeus		A0A7K4UWP8	Emberiza fucata
A0A3Q3M6P0	Mastacembelus armatus		A0A2I4BK76	Austrofundulus limnaeus		A0A7K4W1Q1	Tachuris rubrigastra
A0A3Q3MC77	Mastacembelus armatus		A0A2I4BKE6	Austrofundulus limnaeus		A0A7K4XRM8	Regulus satrapa
A0A3Q3MH51	Mastacembelus armatus		A0A2I4BKF2	Austrofundulus limnaeus		A0A7K4YVP4	Bucorvus abyssinicus
A0A3Q3S451	Mastacembelus armatus		A0A2I4C3D3	Austrofundulus limnaeus		A0A7K4ZDV0	Centropus unirufus
A0A3Q3SII5	Mastacembelus armatus		A0A2I4C4J8	Austrofundulus limnaeus		A0A7K5BFU2	Furnarius figulus
A0A3Q3SP52	Mastacembelus armatus		A0A2I4CE99	Austrofundulus limnaeus		A0A7K5CK25	Motacilla alba
A0A3Q3VM92	Mola mola		A0A2I4CEA0	Austrofundulus limnaeus		A0A7K5DSH6	Pachyramphus minor
A0A3Q3VPS3	Mola mola		A0A2I4CEA2	Austrofundulus limnaeus		A0A7K5ETU9	Polioptila caerulea
A0A3Q3VVB0	Mola mola		A0A2I4CEB2	Austrofundulus limnaeus		A0A7K5GHH6	Chunga burmeisteri
A0A3Q3W3H1	Mola mola		A0A2I4D1G6	Austrofundulus limnaeus		A0A7K5HM30	Crotophaga sulcirostris
A0A3Q3W674	Mola mola		A0A2J8K0Q5	Pan troglodytes		A0A7K5IY75	Toxostoma redivivum
A0A3Q3WDP5	Mola mola		A0A2J8PJZ8	Pan troglodytes		A0A7K5JKJ9	Mionectes macconnelli
A0A3Q3WKM0	Mola mola		A0A2J8PK05	Pan troglodytes		A0A7K5KP06	Vireo altiloquus
A0A3Q3WLP6	Mola mola		A0A2J8PK06	Pan troglodytes		A0A7K5LZS7	Cardinalis cardinalis
A0A3Q3X658	Mola mola		A0A2J8PK07	Pan troglodytes		A0A7K5NGJ0	Chroicocephalus maculipennis
A0A3Q3XSI6	Mola mola		A0A2J8PK08	Pan troglodytes		A0A7K5PJ91	Erythrocercus mccallii
A0A3Q4FZB1	Neolamprologus brichardi		A0A2J8PK09	Pan troglodytes		A0A7K5Q8X0	Prunella himalayana
A0A3Q4GYY3	Neolamprologus brichardi		A0A2J8PK10	Pan troglodytes		A0A7K5RHH8	Lanius ludovicianus
A0A3Q4GZA0	Neolamprologus brichardi		A0A2J8PK11	Pan troglodytes		A0A7K5TC84	Urocynchramus pylzowi
A0A3Q4HEF7	Neolamprologus brichardi		A0A2J8PK15	Pan troglodytes		A0A7K5TN08	Cephalopterus ornatus
A0A3Q4HEG2	Neolamprologus brichardi		A0A2J8PK22	Pan troglodytes		A0A7K5UWN2	Dyaphorophyia castanea
A0A3Q4HWS4	Neolamprologus brichardi		A0A2J8PYL7	Pan troglodytes		A0A7K5W769	Hylia prasina
A0A3Q4IH88	Neolamprologus brichardi		A0A2J8PYM2	Pan troglodytes		A0A7K5XRV3	Dromas ardeola
A0A3Q4M9L5	Neolamprologus brichardi		A0A2J8PYM6	Pan troglodytes		A0A7K5YE77	Pterocles burchelli
A0A3Q4MMP8	Neolamprologus brichardi		A0A2J8PYM9	Pan troglodytes		A0A7K5ZD79	Onychorhynchus coronatus
A0A3Q4NAH4	Neolamprologus brichardi		A0A2J8PYN0	Pan troglodytes		A0A7K6B5Y3	Upupa epops
A0A3Q7NKT4	Callorhinus ursinus		A0A2J8PYN1	Pan troglodytes		A0A7K6CBD4	Ptilonorhynchus violaceus
A0A3Q7P0Q8	Callorhinus ursinus		A0A2J8PYN3	Pan troglodytes		A0A7K6DH77	Origma solitaria
A0A3Q7Q4I0	Callorhinus ursinus		A0A2J8PYN5	Pan troglodytes		A0A7K6EKF7	Grantiella picta
A0A3Q7QYV3	Vulpes vulpes		A0A2J8QBN9	Pan troglodytes		A0A7K6G2Z0	Daphoenositta chrysoptera
A0A3Q7RI82	Vulpes vulpes		A0A2J8QCE9	Pan troglodytes		A0A7K6GAW7	Malurus elegans
A0A3Q7T3E8	Vulpes vulpes		A0A2J8QCF8	Pan troglodytes		A0A7K6I7U6	Dasyornis broadbenti
A0A3Q7UFA1	Ursus arctos horribilis		A0A2J8QVC4	Pan troglodytes		A0A7K6JHA0	Machaerirhynchus nigripectus
A0A3Q7VCQ8	Ursus arctos horribilis		A0A2J8QVC6	Pan troglodytes		A0A7K6KN28	Oreocharis arfaki
A0A3Q7VXZ5	Ursus arctos horribilis		A0A2J8QVD3	Pan troglodytes		A0A7K6LA56	Falcunculus frontatus
A0A3S2M982	Oryzias javanicus		A0A2J8QVD7	Pan troglodytes		A0A7K6M8X7	Panurus biarmicus
A0A3S2MKZ1	Oryzias javanicus		A0A2J8TYY0	Pongo abelii		A0A7K6P1A0	Pedionomus torquatus
A0A3S2MRM5	Oryzias javanicus		A0A2J8TYZ2	Pongo abelii		A0A7K6P738	Ifrita kowaldi
A0A3S2PT79	Oryzias javanicus		A0A2J8TYZ9	Pongo abelii		A0A7K6QJY1	Climacteris rufus
A0A3S8XH77	Ctenopharyngodon idella		A0A2J8TZQ7	Pongo abelii		A0A7K6RRB3	Rhynochetos jubatus
A0A401NK95	Scyliorhinus torazame		A0A2J8TZR0	Pongo abelii		A0A7K6SM73	Caloenas nicobarica
A0A401NRG0	Scyliorhinus torazame		A0A2J8TZR2	Pongo abelii		A0A7K6UGN5	Aegotheles bennettii
A0A401PDP8	Scyliorhinus torazame		A0A2J8TZR4	Pongo abelii		A0A7K6VG89	Notiomystis cincta
A0A401Q5B1	Scyliorhinus torazame		A0A2J8U6F6	Pongo abelii		A0A7K6WMC6	Steatornis caripensis
A0A401RZ53	Chiloscyllium punctatum		A0A2J8U6G4	Pongo abelii		A0A7K6XSX2	Promerops cafer
A0A401SAB5	Chiloscyllium punctatum		A0A2J8U6G5	Pongo abelii		A0A7K6YPM3	Alca torda
A0A401SFW0	Chiloscyllium punctatum		A0A2J8U6G8	Pongo abelii		A0A7K6ZEC5	Nothoprocta pentlandii
A0A401TDJ1	Chiloscyllium punctatum		A0A2J8U6H1	Pongo abelii		A0A7K7B1K6	Nothoprocta ornata
A0A402ESG3	Paroedura picta		A0A2J8U6H5	Pongo abelii		A0A7K7BRS9	Aphelocoma coerulescens
A0A402ESS7	Paroedura picta		A0A2J8U6H6	Pongo abelii		A0A7K7DIK7	Pheucticus melanocephalus
A0A402F1T4	Paroedura picta		A0A2J8U6I5	Pongo abelii		A0A7K7ESE0	Sylvia atricapilla
A0A402FKE0	Paroedura picta		A0A2J8U6I6	Pongo abelii		A0A7K7G0B0	Chionis minor
A0A437CIW8	Oryzias javanicus		A0A2J8U6J2	Pongo abelii		A0A7K7H4C1	Erithacus rubecula
A0A437DGT0	Oryzias javanicus		A0A2J8V686	Pongo abelii		A0A7K7I447	Rhegmatorhina hoffmannsi
A0A444U5Z8	Acipenser ruthenus		A0A2J8V693	Pongo abelii		A0A7K7I673	Loxia curvirostra
A0A444U661	Acipenser ruthenus		A0A2J8V696	Pongo abelii		A0A7K7K1B7	Agelaius phoeniceus
A0A444UZ24	Acipenser ruthenus		A0A2J8V698	Pongo abelii		A0A7K7KLX7	Asarcornis scutulata
A0A444V514	Acipenser ruthenus		A0A2J8V6B0	Pongo abelii		A0A7K7LSD2	Brachypodius atriceps
A0A444V555	Acipenser ruthenus		A0A2J8V6D0	Pongo abelii		A0A7K7PAB2	Acrocephalus arundinaceus
A0A452DQ92	Capra hircus		A0A2J8VN88	Pongo abelii		A0A7K7QCA9	Poecile atricapillus
A0A452DVD6	Capra hircus		A0A2J8VNA9	Pongo abelii		A0A7K7RDS2	Nesospiza acunhae
A0A452GJT6	Gopherus agassizii		A0A2J8W634	Pongo abelii		A0A7K7T6E2	Sapayoa aenigma
A0A452I9N0	Gopherus agassizii		A0A2J8W636	Pongo abelii		A0A7K7UNN9	Ibidorhyncha struthersii
A0A452ING2	Gopherus agassizii		A0A2J8W640	Pongo abelii		A0A7K7UX54	Eudromia elegans
A0A452IUJ2	Gopherus agassizii		A0A2J8W641	Pongo abelii		A0A7K7WFY8	Nothocercus julius
A0A452QTV2	Ursus americanus		A0A2J8W642	Pongo abelii		A0A7K7XFJ1	Mohoua ochrocephala
A0A452RZN8	Ursus americanus		A0A2J8W643	Pongo abelii		A0A7K7Y7W0	Thryothorus ludovicianus
A0A452S083	Ursus americanus		A0A2J8W644	Pongo abelii		A0A7K7ZE65	Melanocharis versteri
A0A455BPF3	Physeter macrocephalus		A0A2J8W646	Pongo abelii		A0A7K8ASK2	Cnemophilus loriae
A0A484CIG1	Perca flavescens		A0A2J8W647	Pongo abelii		A0A7K8C228	Rhagologus leucostigma
A0A484CKV0	Perca flavescens		A0A2J8W649	Pongo abelii		A0A7K8DC58	Eulacestoma nigropectus
A0A484CQ69	Perca flavescens		A0A2J8W658	Pongo abelii		A0A7K8ECS0	Leucopsar rothschildi
A0A484CRS1	Perca flavescens		A0A2J8W665	Pongo abelii		A0A7K8FC30	Struthidea cinerea
A0A484CYS9	Perca flavescens		A0A2K5C0X9	Aotus nancymaae		A0A7K8G669	Orthonyx spaldingii
A0A484D0I9	Perca flavescens		A0A2K5C0Z4	Aotus nancymaae		A0A7K8HB98	Aleadryas rufinucha
A0A484D930	Perca flavescens		A0A2K5C0Z6	Aotus nancymaae		A0A7K8IFW2	Chaetorhynchus papuensis
A0A484DHI5	Perca flavescens		A0A2K5C100	Aotus nancymaae		A0A7K8JP00	Lophotis ruficrista
A0A484DMD0	Perca flavescens		A0A2K5CU93	Aotus nancymaae		A0A7K8L144	Ardeotis kori
A0A484GNA5	Sousa chinensis		A0A2K5CUB3	Aotus nancymaae		A0A7K8LUD0	Ptilorrhoa leucosticta
A0A485MFD9	Lynx pardinus		A0A2K5DRI3	Aotus nancymaae		A0A7K8NKU6	Casuarius casuarius
A0A485NEY3	Lynx pardinus		A0A2K5DRK6	Aotus nancymaae		A0A7K8PGE7	Cochlearius cochlearius
A0A485P5K3	Lynx pardinus		A0A2K5E342	Aotus nancymaae		A0A7K8QYA5	Smithornis capensis
A0A493TAD2	Anas platyrhynchos platyrhynchos		A0A2K5E873	Aotus nancymaae		A0A7K8RCV2	Rhodinocichla rosea
A0A493TLI1	Anas platyrhynchos platyrhynchos		A0A2K5E8I1	Aotus nancymaae		A0A7K8SRC4	Nyctibius bracteatus
A0A493TNB6	Anas platyrhynchos platyrhynchos		A0A2K5EIL9	Aotus nancymaae		A0A7K8TMN5	Oceanites oceanicus
A0A493TNR6	Anas platyrhynchos platyrhynchos		A0A2K5EIM7	Aotus nancymaae		A0A7K8UTI6	Ciccaba nigrolineata
A0A493TZH7	Anas platyrhynchos platyrhynchos		A0A2K5EIP6	Aotus nancymaae		A0A7K8WXX6	Sclerurus mexicanus
A0A498LMY3	Labeo rohita		A0A2K5EQU3	Aotus nancymaae		A0A7K8X0U5	Eubucco bourcierii
A0A498LRD8	Labeo rohita		A0A2K5EQU7	Aotus nancymaae		A0A7K8Z3Y1	Sakesphorus luctuosus
A0A498M808	Labeo rohita		A0A2K5EQV6	Aotus nancymaae		A0A7K8ZI35	Grallaria varia
A0A498MUX2	Labeo rohita		A0A2K5EQX5	Aotus nancymaae		A0A7K9BA98	Dromaius novaehollandiae
A0A498P4W1	Labeo rohita		A0A2K5EWA2	Aotus nancymaae		A0A7K9C2F9	Psilopogon haemacephalus
A0A4D9DXU4	Platysternon megacephalum		A0A2K5F1C0	Aotus nancymaae		A0A7K9DGE8	Hemiprocne comata
A0A4D9EJG0	Platysternon megacephalum		A0A2K5F1D5	Aotus nancymaae		A0A7K9E4L8	Baryphthengus martii
A0A4D9EQB7	Platysternon megacephalum		A0A2K5F1G5	Aotus nancymaae		A0A7K9FD92	Stercorarius parasiticus
A0A4D9ESS4	Platysternon megacephalum		A0A2K5HFS7	Colobus angolensis palliatus		A0A7K9GXG2	Loxia leucoptera
A0A4U1ESD6	Monodon monoceros		A0A2K5HG08	Colobus angolensis palliatus		A0A7K9H6J5	Bucco capensis
A0A4U1FJ77	Monodon monoceros		A0A2K5HG17	Colobus angolensis palliatus		A0A7K9J160	Myiagra hebetior
A0A4U5U855	Collichthys lucidus		A0A2K5HTC9	Colobus angolensis palliatus		A0A7K9KCB5	Dicaeum eximium
A0A4U5UC67	Collichthys lucidus		A0A2K5I6J4	Colobus angolensis palliatus		A0A7K9L5W5	Rhabdornis inornatus
A0A4U5UE78	Collichthys lucidus		A0A2K5ICU6	Colobus angolensis palliatus		A0A7K9M526	Hydrobates tethys
A0A4U5UJE1	Collichthys lucidus		A0A2K5IQV0	Colobus angolensis palliatus		A0A7K9NQ29	Edolisoma coerulescens
A0A4U5UJG7	Collichthys lucidus		A0A2K5IQV4	Colobus angolensis palliatus		A0A7K9Q0L7	Pachycephala philippinensis
A0A4U5UXM6	Collichthys lucidus		A0A2K5IR59	Colobus angolensis palliatus		A0A7K9Q613	Irena cyanogastra
A0A4U5UZD7	Collichthys lucidus		A0A2K5JYJ8	Colobus angolensis palliatus		A0A7K9RQ31	Sterrhoptilus dennistouni
A0A4U5V832	Collichthys lucidus		A0A2K5JYK7	Colobus angolensis palliatus		A0A7K9SU01	Galbula dea
A0A4U5VS47	Collichthys lucidus		A0A2K5JYM1	Colobus angolensis palliatus		A0A7K9TSG8	Chloroceryle aenea
A0A4V6WP66	Monodon monoceros		A0A2K5K200	Colobus angolensis palliatus		A0A7K9V158	Anseranas semipalmata
A0A4W2DNE4	Bos indicus x Bos taurus		A0A2K5K201	Colobus angolensis palliatus		A0A7K9VWX6	Rhipidura dahli
A0A4W2HKP3	Bos indicus x Bos taurus		A0A2K5K3M8	Colobus angolensis palliatus		A0A7K9XN05	Psophia crepitans
A0A4W2I4Z9	Bos indicus x Bos taurus		A0A2K5K3P9	Colobus angolensis palliatus		A0A7K9Y245	Odontophorus gujanensis
A0A4W3H8B5	Callorhinchus milii		A0A2K5K3T7	Colobus angolensis palliatus		A0A7K9ZMF6	Dicrurus megarhynchus
A0A4W3H918	Callorhinchus milii		A0A2K5K6P8	Colobus angolensis palliatus		A0A7L0AKS6	Ciconia maguari
A0A4W3HK15	Callorhinchus milii		A0A2K5K6P9	Colobus angolensis palliatus		A0A7L0BV64	Spizaetus tyrannus
A0A4W3HXG9	Callorhinchus milii		A0A2K5KHN0	Cercocebus atys		A0A7L0CIT8	Rostratula benghalensis
A0A4W3IQI7	Callorhinchus milii		A0A2K5KHP3	Cercocebus atys		A0A7L0EHJ7	Trogon melanurus
A0A4W4DMN0	Electrophorus electricus		A0A2K5LV17	Cercocebus atys		A0A7L0FB42	Corythaixoides concolor
A0A4W4F7A0	Electrophorus electricus		A0A2K5M5H1	Cercocebus atys		A0A7L0GV76	Herpetotheres cachinnans
A0A4W4FB04	Electrophorus electricus		A0A2K5M5H3	Cercocebus atys		A0A7L0I1W3	Arenaria interpres
A0A4W4GFQ0	Electrophorus electricus		A0A2K5M5H5	Cercocebus atys		A0A7L0IDE4	Piprites chloris
A0A4W4H128	Electrophorus electricus		A0A2K5MR45	Cercocebus atys		A0A7L0JUN3	Chauna torquata
A0A4W4H765	Electrophorus electricus		A0A2K5MRG9	Cercocebus atys		A0A7L0KME7	Sylvietta virens
A0A4W4HPS9	Electrophorus electricus		A0A2K5MS55	Cercocebus atys		A0A7L0M2P9	Amazona guildingii
A0A4W5K1R4	Hucho hucho		A0A2K5MS84	Cercocebus atys		A0A7L0NLB6	Formicarius rufipectus
A0A4W5L8R7	Hucho hucho		A0A2K5MSM5	Cercocebus atys		A0A7L0PK36	Mesembrinibis cayennensis
A0A4W5LAK8	Hucho hucho		A0A2K5N6L6	Cercocebus atys		A0A7L0QT24	Setophaga kirtlandii
A0A4W5LAS0	Hucho hucho		A0A2K5N6Q1	Cercocebus atys		A0A7L0RLD3	Glaucidium brasilianum
A0A4W5LF06	Hucho hucho		A0A2K5N6S8	Cercocebus atys		A0A7L0SMR3	Podilymbus podiceps
A0A4W5LT41	Hucho hucho		A0A2K5NL42	Cercocebus atys		A0A7L0TQG3	Chordeiles acutipennis
A0A4W5MNA0	Hucho hucho		A0A2K5NL46	Cercocebus atys		A0A7L0VLS1	Leptocoma aspasia
A0A4W5NF82	Hucho hucho		A0A2K5NL51	Cercocebus atys		A0A7L0WDW4	Alectura lathami
A0A4W5NPL4	Hucho hucho		A0A2K5NRM2	Cercocebus atys		A0A7L0X6W2	Tyrannus savana
A0A4W5NT67	Hucho hucho		A0A2K5NRM6	Cercocebus atys		A0A7L0YWS2	Ploceus nigricollis
A0A4W5NZR5	Hucho hucho		A0A2K5NRT4	Cercocebus atys		A0A7L0Z8N2	Oxyruncus cristatus
A0A4W5P5B4	Hucho hucho		A0A2K5P5E9	Cercocebus atys		A0A7L1B6G4	Gymnorhina tibicen
A0A4W5PLE5	Hucho hucho		A0A2K5P5H2	Cercocebus atys		A0A7L1C4H2	Illadopsis cleaveri
A0A4W5PVI3	Hucho hucho		A0A2K5P5K9	Cercocebus atys		A0A7L1D510	Serilophus lunatus
A0A4W5QRL8	Hucho hucho		A0A2K5PFF4	Cebus imitator		A0A7L1EIW2	Oenanthe oenanthe
A0A4W5QUB9	Hucho hucho		A0A2K5PP54	Cebus imitator		A0A7L1FW55	Sylvia borin
A0A4W5R700	Hucho hucho		A0A2K5PP75	Cebus imitator		A0A7L1GD07	Indicator maculatus
A0A4W5RKX9	Hucho hucho		A0A2K5PUP2	Cebus imitator		A0A7L1I2K9	Nycticryphes semicollaris
A0A4W6BQA4	Lates calcarifer		A0A2K5PUQ3	Cebus imitator		A0A7L1IWB8	Smutsornis africanus
A0A4W6CY48	Lates calcarifer		A0A2K5QGT2	Cebus imitator		A0A7L1JJQ9	Rynchops niger
A0A4W6CZS0	Lates calcarifer		A0A2K5QGT4	Cebus imitator		A0A7L1KUM4	Himantopus himantopus
A0A4W6CZT1	Lates calcarifer		A0A2K5QGT7	Cebus imitator		A0A7L1LZH4	Bombycilla garrulus
A0A4W6DI49	Lates calcarifer		A0A2K5QGU2	Cebus imitator		A0A7L1MXR6	Rhinopomastus cyanomelas
A0A4W6DI52	Lates calcarifer		A0A2K5QGU6	Cebus imitator		A0A7L1PCG7	Oriolus oriolus
A0A4W6E2C3	Lates calcarifer		A0A2K5QJG5	Cebus imitator		A0A7L1QB94	Cisticola juncidis
A0A4W6EBD6	Lates calcarifer		A0A2K5QJG7	Cebus imitator		A0A7L1R8H8	Locustella ochotensis
A0A4W6EXC8	Lates calcarifer		A0A2K5QJI6	Cebus imitator		A0A7L1T3D6	Aramus guarauna
A0A4W6F5H8	Lates calcarifer		A0A2K5R251	Cebus imitator		A0A7L1TU28	Phainopepla nitens
A0A4W6F7C1	Lates calcarifer		A0A2K5R253	Cebus imitator		A0A7L1VQH8	Sitta europaea
A0A4W6F8D4	Lates calcarifer		A0A2K5R286	Cebus imitator		A0A7L1WRK8	Certhia brachydactyla
A0A4X1TJP7	Sus scrofa		A0A2K5R3F5	Cebus imitator		A0A7L1XT12	Thinocorus orbignyianus
A0A4X1UAA4	Sus scrofa		A0A2K5R3F8	Cebus imitator		A0A7L1YGR8	Scytalopus superciliaris
A0A4X1WB31	Sus scrofa		A0A2K5R3H3	Cebus imitator		A0A7L1ZRQ4	Leiothrix lutea
A0A4X2KLC1	Vombatus ursinus		A0A2K5RPR0	Cebus imitator		A0A7L2AA59	Heliornis fulica
A0A4X2KX85	Vombatus ursinus		A0A2K5RPU9	Cebus imitator		A0A7L2C4M5	Alaudala cheleensis
A0A4X2L4F5	Vombatus ursinus		A0A2K5RPW9	Cebus imitator		A0A7L2CSJ8	Catharus fuscescens
A0A4Y5FCR0	Acipenser sinensis		A0A2K5SHJ4	Cebus imitator		A0A7L2DWH6	Anthoscopus minutus
A0A4Y5FCS0	Acipenser fulvescens		A0A2K5TQP6	Macaca fascicularis		A0A7L2ETI2	Quiscalus mexicanus
A0A4Y5FCS7	Acipenser persicus		A0A2K5TQQ2	Macaca fascicularis		A0A7L2GK46	Nyctibius grandis
A0A4Y5FCS8	Acipenser fulvescens		A0A2K5TQQ8	Macaca fascicularis		A0A7L2H466	Sagittarius serpentarius
A0A4Y5FCT2	Acipenser baerii		A0A2K5UG42	Macaca fascicularis		A0A7L2J9X5	Cinclus mexicanus
A0A4Y5FCT3	Huso dauricus		A0A2K5UG56	Macaca fascicularis		A0A7L2L3L1	Zosterops hypoxanthus
A0A4Y5FCT6	Acipenser oxyrinchus		A0A2K5UG87	Macaca fascicularis		A0A7L2LSK0	Hippolais icterina
A0A4Y5FCT9	Polyodon spathula		A0A2K5UU95	Macaca fascicularis		A0A7L2MIN7	Rhadina sibilatrix
A0A4Y5FCU0	Huso dauricus		A0A2K5UYB6	Macaca fascicularis		A0A7L2NY62	Pycnonotus jocosus
A0A4Y5FCU1	Acipenser dabryanus		A0A2K5UYH3	Macaca fascicularis		A0A7L2QA39	Hypocryptadius cinnamomeus
A0A4Y5FCU3	Acipenser sturio		A0A2K5V885	Macaca fascicularis		A0A7L2R1T1	Oxylabes madagascariensis
A0A4Y5FCU7	Acipenser stellatus		A0A2K5V8D4	Macaca fascicularis		A0A7L2RS35	Neodrepanis coruscans
A0A4Y5FCU8	Pseudoscaphirhynchus kaufmanni		A0A2K5V8D8	Macaca fascicularis		A0A7L2SJ06	Mystacornis crossleyi
A0A4Y5FCV1	Acipenser transmontanus		A0A2K5VGB8	Macaca fascicularis		A0A7L2TVJ2	Pomatostomus ruficeps
A0A4Y5FCV2	Acipenser oxyrinchus		A0A2K5VGD4	Macaca fascicularis		A0A7L2U3F2	Balaeniceps rex
A0A4Y5FCV3	Acipenser ruthenus		A0A2K5VGF6	Macaca fascicularis		A0A7L2W6B2	Pandion haliaetus
A0A4Y5FCV9	Acipenser persicus		A0A2K5VU76	Macaca fascicularis		A0A7L2Y3T9	Erpornis zantholeuca
A0A4Y5FCW3	Acipenser sinensis		A0A2K5VUH1	Macaca fascicularis		A0A7L2YMC2	Jacana jacana
A0A4Y5FCW5	Pseudoscaphirhynchus kaufmanni		A0A2K5VUN5	Macaca fascicularis		A0A7L2ZQP4	Prunella fulvescens
A0A4Y5FCW9	Polyodon spathula		A0A2K5WKE7	Macaca fascicularis		A0A7L3B8S3	Syrrhaptes paradoxus
A0A4Y5FCX1	Acipenser stellatus		A0A2K5WKP2	Macaca fascicularis		A0A7L3C5D9	Pelecanoides urinatrix
A0A4Y5FCY0	Acipenser gueldenstaedtii		A0A2K5WKP8	Macaca fascicularis		A0A7L3D643	Pluvianellus socialis
A0A4Y5FCZ3	Huso huso		A0A2K5X2R9	Macaca fascicularis		A0A7L3F500	Zapornia atra
A0A4Y5FE75	Acipenser ruthenus		A0A2K5X2S1	Macaca fascicularis		A0A7L3HFW5	Buphagus erythrorhynchus
A0A4Y5FE79	Acipenser schrenckii		A0A2K5XHU5	Mandrillus leucophaeus		A0A7L3IN99	Pardalotus punctatus
A0A4Y5FE90	Acipenser baerii		A0A2K5XK78	Mandrillus leucophaeus		A0A7L3K3Q6	Drymodes brunneopygia
A0A4Y5FE94	Acipenser dabryanus		A0A2K5XK91	Mandrillus leucophaeus		A0A7L3L7C9	Turnix velox
A0A4Y5FEA5	Acipenser sturio		A0A2K5XK93	Mandrillus leucophaeus		A0A7L3M4X0	Horornis vulcanius
A0A4Y5FEB3	Acipenser transmontanus		A0A2K5Y979	Mandrillus leucophaeus		A0A7L3MXS6	Oreotrochilus melanogaster
A0A4Y5FF67	Acipenser gueldenstaedtii		A0A2K5Y986	Mandrillus leucophaeus		A0A7L3PFF3	Xiphorhynchus elegans
A0A4Y5FF76	Huso huso		A0A2K5Y990	Mandrillus leucophaeus		A0A7L3Q4R4	Cettia cetti
A0A4Y5FF94	Acipenser schrenckii		A0A2K5YJF6	Mandrillus leucophaeus		A0A7L3RY11	Cepphus grylle
A0A4Z2B0V9	Takifugu bimaculatus		A0A2K5YR53	Mandrillus leucophaeus		A0A7L3SCY6	Rissa tridactyla
A0A4Z2B531	Takifugu bimaculatus		A0A2K5YT74	Mandrillus leucophaeus		A0A7L3TQA3	Uria aalge
A0A4Z2B6Q1	Takifugu bimaculatus		A0A2K5YT83	Mandrillus leucophaeus		A0A7L3VER1	Molothrus ater
A0A4Z2BK88	Takifugu bimaculatus		A0A2K5YTB4	Mandrillus leucophaeus		A0A7L3WMF4	Atlantisia rogersi
A0A4Z2C079	Takifugu bimaculatus		A0A2K5ZIP8	Mandrillus leucophaeus		A0A7L3Y8R0	Calonectris borealis
A0A4Z2C0M8	Takifugu bimaculatus		A0A2K5ZIU1	Mandrillus leucophaeus		A0A7L3ZUR2	Circaetus pectoralis
A0A4Z2CE10	Takifugu bimaculatus		A0A2K5ZY15	Mandrillus leucophaeus		A0A7L4AXJ8	Phaetusa simplex
A0A4Z2EWA6	Liparis tanakae		A0A2K5ZY22	Mandrillus leucophaeus		A0A7L4CGF0	Nyctiprogne leucopyga
A0A4Z2FNU1	Liparis tanakae		A0A2K5ZY27	Mandrillus leucophaeus		A0A7L4D081	Eurystomus gularis
A0A4Z2G8R1	Liparis tanakae		A0A2K6AKV8	Mandrillus leucophaeus		A0A7L4ELV0	Hirundo rustica
A0A4Z2HMR2	Liparis tanakae		A0A2K6AKW5	Mandrillus leucophaeus		A0A7L4G2I3	Alopecoenas beccarii
A0A4Z2IIP9	Liparis tanakae		A0A2K6AUH1	Macaca nemestrina		A0A7L4GXY9	Podargus strigoides
A0A4Z2IKZ3	Liparis tanakae		A0A2K6AW18	Macaca nemestrina		A0A7L4IBN1	Scopus umbretta
A0A4Z2IW48	Liparis tanakae		A0A2K6AW23	Macaca nemestrina		A0A7L4IGY3	Pomatorhinus ruficollis
A0A509GNX7	Megalobrama amblycephala		A0A2K6BB52	Macaca nemestrina		A0A7L4JZ66	Ceuthmochares aereus
A0A509GNX8	Megalobrama amblycephala		A0A2K6BCU0	Macaca nemestrina		A0A7L4KU96	Callaeas wilsoni
A0A553MPU5	Danionella translucida		A0A2K6BCU7	Macaca nemestrina		A0A7L4LV23	Glareola pratincola
A0A553N174	Danionella translucida		A0A2K6BCW0	Macaca nemestrina		A0A7M4F7R3	Crocodylus porosus
A0A553NLC3	Danionella translucida		A0A2K6BUI2	Macaca nemestrina		A0A7N4P8G5	Sarcophilus harrisii
A0A553PZE9	Danionella translucida		A0A2K6BUJ5	Macaca nemestrina		A0A7N4PJP9	Sarcophilus harrisii
A0A553QDE3	Danionella translucida		A0A2K6BUK2	Macaca nemestrina		A0A7N4PN35	Sarcophilus harrisii
A0A553QTL3	Danionella translucida		A0A2K6D511	Macaca nemestrina		A0A7N4V1X9	Sarcophilus harrisii
A0A553R0K8	Danionella translucida		A0A2K6D545	Macaca nemestrina		A2AQE9	Mus musculus
A0A553RQ51	Danionella translucida		A0A2K6D561	Macaca nemestrina		A2AQF0	Mus musculus
A0A556TL01	Bagarius yarrelli		A0A2K6DZK8	Macaca nemestrina		A2AQF1	Mus musculus
A0A556TPW8	Bagarius yarrelli		A0A2K6DZL4	Macaca nemestrina		A2VDL1	Bos taurus
A0A556TSZ7	Bagarius yarrelli		A0A2K6DZL9	Macaca nemestrina		A4D7U3	Homo sapiens
A0A556TYK3	Bagarius yarrelli		A0A2K6E6M7	Macaca nemestrina		A4D7U7	Homo sapiens
A0A556UG96	Bagarius yarrelli		A0A2K6E6N0	Macaca nemestrina		A4D7U9	Homo sapiens
A0A556V1A7	Bagarius yarrelli		A0A2K6E6N8	Macaca nemestrina		A4D7V5	Homo sapiens
A0A556VW00	Bagarius yarrelli		A0A2K6E8R2	Macaca nemestrina		B3KY57	Homo sapiens
A0A5A9N1N7	Triplophysa tibetana		A0A2K6E8V5	Macaca nemestrina		B8ZZU6	Homo sapiens
A0A5A9N8J9	Triplophysa tibetana		A0A2K6EEA5	Propithecus coquereli		C3YL43	Branchiostoma floridae
A0A5A9NFQ0	Triplophysa tibetana		A0A2K6EEC9	Propithecus coquereli		C9JCI8	Homo sapiens
A0A5A9P771	Triplophysa tibetana		A0A2K6EED5	Propithecus coquereli		D2HE20	Ailuropoda melanoleuca
A0A5A9P7Q3	Triplophysa tibetana		A0A2K6EED6	Propithecus coquereli		E9PBF9	Homo sapiens
A0A5A9PLZ5	Triplophysa tibetana		A0A2K6EJS9	Propithecus coquereli		E9PEK8	Homo sapiens
A0A5B9BIP4	Planiliza haematocheilus		A0A2K6EJT1	Propithecus coquereli		E9QBP5	Danio rerio
A0A5C6MRC8	Takifugu flavidus		A0A2K6EME6	Propithecus coquereli		F1N177	Bos taurus
A0A5C6MXF3	Takifugu flavidus		A0A2K6EMF1	Propithecus coquereli		F1PCQ4	Canis lupus familiaris
A0A5C6NHH8	Takifugu flavidus		A0A2K6EMF2	Propithecus coquereli		F1QIZ9	Danio rerio
A0A5C6NZM2	Takifugu flavidus		A0A2K6EMG0	Propithecus coquereli		F1RZI1	Sus scrofa
A0A5C6P190	Takifugu flavidus		A0A2K6EXM5	Propithecus coquereli		F5H629	Homo sapiens
A0A5C6PHR0	Takifugu flavidus		A0A2K6EXM6	Propithecus coquereli		F6PY31	Xenopus tropicalis
A0A5C6PN38	Takifugu flavidus		A0A2K6EXM8	Propithecus coquereli		F6XIS2	Ornithorhynchus anatinus
A0A5E4AA90	Marmota monax		A0A2K6FK48	Propithecus coquereli		F6Z2B2	Mus musculus
A0A5E4ACM9	Marmota monax		A0A2K6FK76	Propithecus coquereli		F7B0R5	Equus caballus
A0A5E4AF65	Marmota monax		A0A2K6FK84	Propithecus coquereli		F7CX57	Callithrix jacchus
A0A5E4C3K6	Marmota monax		A0A2K6FSR3	Propithecus coquereli		F7EP03	Callithrix jacchus
A0A5E4D5V6	Marmota monax		A0A2K6GHS6	Propithecus coquereli		F7EP25	Callithrix jacchus
A0A5F4WE01	Callithrix jacchus		A0A2K6GTB3	Propithecus coquereli		F7EVK3	Monodelphis domestica
A0A5F8A4R3	Macaca mulatta		A0A2K6GTB9	Propithecus coquereli		F7HPF6	Callithrix jacchus
A0A5F8GZN1	Monodelphis domestica		A0A2K6GTF0	Propithecus coquereli		G1K360	Gallus gallus
A0A5F9D4P3	Oryctolagus cuniculus		A0A2K6H0G4	Propithecus coquereli		G1M0Z7	Ailuropoda melanoleuca
A0A5G3JVE6	Xenopus tropicalis		A0A2K6KF00	Rhinopithecus bieti		G1NBL6	Meleagris gallopavo
A0A5J5CEJ2	Etheostoma spectabile		A0A2K6KF33	Rhinopithecus bieti		G1PSZ9	Myotis lucifugus
A0A5J5CSG3	Etheostoma spectabile		A0A2K6KF48	Rhinopithecus bieti		G1R1Z2	Nomascus leucogenys
A0A5J5CVK2	Etheostoma spectabile		A0A2K6KLZ0	Rhinopithecus bieti		G1T2Q4	Oryctolagus cuniculus
A0A5J5D404	Etheostoma spectabile		A0A2K6KLZ7	Rhinopithecus bieti		G2HIM4	Pan troglodytes
A0A5J5DMM0	Etheostoma spectabile		A0A2K6KM03	Rhinopithecus bieti		G3H1V4	Cricetulus griseus
A0A5J5N217	Muntiacus reevesi		A0A2K6KM08	Rhinopithecus bieti		G3NL62	Gasterosteus aculeatus
A0A5J5N5B0	Muntiacus reevesi		A0A2K6LHI2	Rhinopithecus bieti		G3NL70	Gasterosteus aculeatus
A0A5J5N728	Muntiacus reevesi		A0A2K6LHJ8	Rhinopithecus bieti		G3SEB7	Gorilla gorilla gorilla
A0A5N3W365	Muntiacus muntjak		A0A2K6LHM1	Rhinopithecus bieti		G3SY82	Loxodonta africana
A0A5N3WD45	Muntiacus muntjak		A0A2K6LMU6	Rhinopithecus bieti		G3UUH4	Meleagris gallopavo
A0A5N4CL57	Camelus dromedarius		A0A2K6LMY1	Rhinopithecus bieti		G3UXC3	Mus musculus
A0A5N4CMX0	Camelus dromedarius		A0A2K6LU19	Rhinopithecus bieti		G3WBH9	Sarcophilus harrisii
A0A5N4DDV4	Camelus dromedarius		A0A2K6LU36	Rhinopithecus bieti		G5C944	Heterocephalus glaber
A0A5N5JXK9	Pangasianodon hypophthalmus		A0A2K6LU49	Rhinopithecus bieti		G7N8C8	Macaca mulatta
A0A5N5LB66	Pangasianodon hypophthalmus		A0A2K6LVS9	Rhinopithecus bieti		G7PKV5	Macaca fascicularis
A0A5N5PHL7	Pangasianodon hypophthalmus		A0A2K6LVT3	Rhinopithecus bieti		H0V3L4	Cavia porcellus
A0A662YP33	Acipenser ruthenus		A0A2K6LXK6	Rhinopithecus bieti		H0X4P7	Otolemur garnettii
A0A662YXG4	Acipenser ruthenus		A0A2K6MWG6	Rhinopithecus bieti		H0ZF01	Taeniopygia guttata
A0A663E0T5	Aquila chrysaetos chrysaetos		A0A2K6MWG8	Rhinopithecus bieti		H2MT24	Oryzias latipes
A0A663ECF1	Aquila chrysaetos chrysaetos		A0A2K6N1M1	Rhinopithecus bieti		H2V705	Takifugu rubripes
A0A663FFG1	Aquila chrysaetos chrysaetos		A0A2K6N1M2	Rhinopithecus bieti		H2ZRN5	Latimeria chalumnae
A0A663FLQ8	Aquila chrysaetos chrysaetos		A0A2K6N7I2	Rhinopithecus roxellana		H3A6N3	Latimeria chalumnae
A0A663M1U4	Athene cunicularia		A0A2K6N7I5	Rhinopithecus roxellana		H3DHT0	Tetraodon nigroviridis
A0A663MFN3	Athene cunicularia		A0A2K6N7I7	Rhinopithecus roxellana		H7C2N6	Homo sapiens
A0A665TEM2	Echeneis naucrates		A0A2K6NHE4	Rhinopithecus roxellana		H9GHS6	Anolis carolinensis
A0A665TXP3	Echeneis naucrates		A0A2K6NHE9	Rhinopithecus roxellana		I3JPQ4	Oreochromis niloticus
A0A665UDI9	Echeneis naucrates		A0A2K6NHI2	Rhinopithecus roxellana		I3JPQ5	Oreochromis niloticus
A0A665UDZ5	Echeneis naucrates		A0A2K6NYX3	Rhinopithecus roxellana		I3MM90	Ictidomys tridecemlineatus
A0A665UE09	Echeneis naucrates		A0A2K6NYY6	Rhinopithecus roxellana		I3MYB0	Ictidomys tridecemlineatus
A0A665UP40	Echeneis naucrates		A0A2K6Q8G6	Rhinopithecus roxellana		J3SFE4	Crotalus adamanteus
A0A665URR8	Echeneis naucrates		A0A2K6Q8H2	Rhinopithecus roxellana		K7F5R4	Pelodiscus sinensis
A0A665UTM0	Echeneis naucrates		A0A2K6Q8H7	Rhinopithecus roxellana		K7F5R5	Pelodiscus sinensis
A0A665V035	Echeneis naucrates		A0A2K6Q8H9	Rhinopithecus roxellana		K9ILM0	Desmodus rotundus
A0A665WZI8	Echeneis naucrates		A0A2K6QKD4	Rhinopithecus roxellana		K9J6F8	Desmodus rotundus
A0A665X037	Echeneis naucrates		A0A2K6QKD7	Rhinopithecus roxellana		L5K2I3	Pteropus alecto
A0A665X053	Echeneis naucrates		A0A2K6QKF1	Rhinopithecus roxellana		L5M2W7	Myotis davidii
A0A667G2W0	Lynx canadensis		A0A2K6QU64	Rhinopithecus roxellana		L8I4M8	Bos mutus
A0A667GM79	Lynx canadensis		A0A2K6QU83	Rhinopithecus roxellana		L9KNV1	Tupaia chinensis
A0A667GP69	Lynx canadensis		A0A2K6QU88	Rhinopithecus roxellana		M1ECF8	Mustela putorius furo
A0A667I027	Lynx canadensis		A0A2K6R373	Rhinopithecus roxellana		M3X8F6	Felis catus
A0A667YGX9	Myripristis murdjan		A0A2K6RFT3	Rhinopithecus roxellana		M3YRB9	Mustela putorius furo
A0A667YXA1	Myripristis murdjan		A0A2K6RFV1	Rhinopithecus roxellana		M3ZDV7	Xiphophorus maculatus
A0A667Z2J9	Myripristis murdjan		A0A2K6RQ78	Rhinopithecus roxellana		M7BSM0	Chelonia mydas
A0A667Z785	Myripristis murdjan		A0A2K6RQ85	Rhinopithecus roxellana		O93602	Gallus gallus
A0A667ZJS3	Myripristis murdjan		A0A2K6RQ90	Rhinopithecus roxellana		P15336	Homo sapiens
A0A667ZK24	Myripristis murdjan		A0A2K6RZ54	Saimiri boliviensis boliviensis		P16951	Mus musculus
A0A667ZLW1	Myripristis murdjan		A0A2K6RZ66	Saimiri boliviensis boliviensis		P70299	Mus musculus
A0A667ZQE9	Myripristis murdjan		A0A2K6RZ73	Saimiri boliviensis boliviensis		Q00969	Rattus norvegicus
A0A668A9U3	Myripristis murdjan		A0A2K6RZ85	Saimiri boliviensis boliviensis		Q1KKT6	Takifugu rubripes
A0A668RSP9	Oreochromis aureus		A0A2K6RZ87	Saimiri boliviensis boliviensis		Q3UKS5	Mus musculus
A0A668SZW6	Oreochromis aureus		A0A2K6SQC6	Saimiri boliviensis boliviensis		Q3US39	Mus musculus
A0A668TB63	Oreochromis aureus		A0A2K6SQD2	Saimiri boliviensis boliviensis		Q3UT24	Mus musculus
A0A668TWW9	Oreochromis aureus		A0A2K6SQE6	Saimiri boliviensis boliviensis		Q4H3W0	Ciona intestinalis
A0A668U7T3	Oreochromis aureus		A0A2K6TA57	Saimiri boliviensis boliviensis		Q4H3W1	Ciona intestinalis
A0A668UCC5	Oreochromis aureus		A0A2K6TA62	Saimiri boliviensis boliviensis		Q4R5T2	Macaca fascicularis
A0A668UE47	Oreochromis aureus		A0A2K6TXP9	Saimiri boliviensis boliviensis		Q4RNQ7	Tetraodon nigroviridis
A0A668UGR2	Oreochromis aureus		A0A2K6U6Z7	Saimiri boliviensis boliviensis		Q4RNQ8	Tetraodon nigroviridis
A0A668URE3	Oreochromis aureus		A0A2K6U6Z8	Saimiri boliviensis boliviensis		Q543G2	Mus musculus
A0A668V4K7	Oreochromis aureus		A0A2K6UB16	Saimiri boliviensis boliviensis		Q640L6	Mus musculus
A0A669C1X6	Oreochromis niloticus		A0A2K6UB36	Saimiri boliviensis boliviensis		Q68FE3	Mus musculus
A0A669DSV4	Oreochromis niloticus		A0A2K6UB70	Saimiri boliviensis boliviensis		Q8BN75	Mus musculus
A0A669E2J3	Oreochromis niloticus		A0A2K6UQB0	Saimiri boliviensis boliviensis		Q8BQY2	Mus musculus
A0A669E7G6	Oreochromis niloticus		A0A2K6UQH9	Saimiri boliviensis boliviensis		Q8CBR9	Mus musculus
A0A669PI28	Phasianus colchicus		A0A2K6UVU6	Saimiri boliviensis boliviensis		Q8CGB4	Mus musculus
A0A669Q219	Phasianus colchicus		A0A2K6UVU9	Saimiri boliviensis boliviensis		Q91576	Xenopus laevis
A0A669QEG5	Phasianus colchicus		A0A2K6UW24	Saimiri boliviensis boliviensis		R0K6C0	Anas platyrhynchos
A0A670IVZ3	Podarcis muralis		A0A2K6UX05	Saimiri boliviensis boliviensis		R9WS28	Callorhinchus milii
A0A670JZJ3	Podarcis muralis		A0A2P4SDA4	Bambusicola thoracicus		S4RJE5	Petromyzon marinus
A0A670KL79	Podarcis muralis		A0A2P4SLA9	Bambusicola thoracicus		S7MG18	Myotis brandtii
A0A670XNV5	Pseudonaja textilis		A0A2P4SM40	Bambusicola thoracicus		S9XLG1	Camelus ferus
A0A670XV14	Pseudonaja textilis		A0A2P4SU29	Bambusicola thoracicus		T1DKQ8	Crotalus horridus
A0A670XVK6	Pseudonaja textilis		A0A2P4SUP9	Bambusicola thoracicus		U3EQI8	Micrurus fulvius
A0A670Y0X6	Pseudonaja textilis		A0A2R8M4M3	Callithrix jacchus		U3JKA6	Ficedula albicollis
A0A670Y7L6	Pseudonaja textilis		A0A2R8MBR4	Callithrix jacchus		U6DJI0	Neovison vison
A0A670YRF7	Pseudonaja textilis		A0A2R8MUF9	Callithrix jacchus		V8PCG8	Ophiophagus hannah
A0A671DUB3	Rhinolophus ferrumequinum		A0A2R8MVA6	Callithrix jacchus		V9KVR6	Callorhinchus milii
A0A671FW08	Rhinolophus ferrumequinum		A0A2R8N5A4	Callithrix jacchus		V9KX58	Callorhinchus milii
A0A671GB75	Rhinolophus ferrumequinum		A0A2R8PE37	Callithrix jacchus		V9L5W2	Callorhinchus milii
A0A671KYU2	Sinocyclocheilus anshuiensis		A0A2R8QTZ5	Danio rerio		W5MK35	Lepisosteus oculatus
A0A671L005	Sinocyclocheilus anshuiensis		A0A2R8ZK96	Pan paniscus		W5NPT9	Ovis aries
A0A671L1F1	Sinocyclocheilus anshuiensis		A0A2R8ZND5	Pan paniscus
A0A671L2K1	Sinocyclocheilus anshuiensis		A0A2R8ZQI6	Pan paniscus
A0A671L5C9	Sinocyclocheilus anshuiensis		A0A2R9A4B0	Pan paniscus
A0A671LTJ8	Sinocyclocheilus anshuiensis		A0A2R9ABU0	Pan paniscus
A0A671M7V6	Sinocyclocheilus anshuiensis		A0A2R9ADB1	Pan paniscus
A0A671MP72	Sinocyclocheilus anshuiensis		A0A2R9AGS3	Pan paniscus
A0A671PV12	Sinocyclocheilus anshuiensis		A0A2R9AHK3	Pan paniscus
A0A671PWS8	Sinocyclocheilus anshuiensis		A0A2R9B813	Pan paniscus
A0A671PZF5	Sinocyclocheilus anshuiensis		A0A2R9B821	Pan paniscus
A0A671Q3V9	Sinocyclocheilus anshuiensis		A0A2R9BA53	Pan paniscus
A0A671RAV5	Sinocyclocheilus anshuiensis		A0A2R9BBK3	Pan paniscus
A0A671RJR0	Sinocyclocheilus anshuiensis		A0A2R9BBU3	Pan paniscus
A0A671RM19	Sinocyclocheilus anshuiensis		A0A2R9BMU3	Pan paniscus
A0A671RZD4	Sinocyclocheilus anshuiensis		A0A2R9BRS2	Pan paniscus
A0A671SBK6	Sinocyclocheilus anshuiensis		A0A2R9BRT6	Pan paniscus
A0A671UM57	Sparus aurata		A0A2R9C0W2	Pan paniscus
A0A671V7P2	Sparus aurata		A0A2U3V1B4	Tursiops truncatus
A0A671V8L2	Sparus aurata		A0A2U3V298	Tursiops truncatus
A0A671W3H5	Sparus aurata		A0A2U3VGW9	Odobenus rosmarus divergens
A0A671W4J8	Sparus aurata		A0A2U3VH63	Odobenus rosmarus divergens
A0A671XWX8	Sparus aurata		A0A2U3VJ53	Odobenus rosmarus divergens
A0A671YFL7	Sparus aurata		A0A2U3VJH0	Odobenus rosmarus divergens
A0A672F7P1	Salarias fasciatus		A0A2U3VVE6	Odobenus rosmarus divergens
A0A672GA79	Salarias fasciatus		A0A2U3VVE9	Odobenus rosmarus divergens
A0A672GPP6	Salarias fasciatus		A0A2U3VVG0	Odobenus rosmarus divergens
A0A672I1R0	Salarias fasciatus		A0A2U3VVQ0	Odobenus rosmarus divergens
A0A672I2Y3	Salarias fasciatus		A0A2U3VZG9	Odobenus rosmarus divergens
A0A672IEE3	Salarias fasciatus		A0A2U3VZH2	Odobenus rosmarus divergens
A0A672IP98	Salarias fasciatus		A0A2U3WY30	Odobenus rosmarus divergens
A0A672J5H8	Salarias fasciatus		A0A2U3WYE0	Odobenus rosmarus divergens
A0A672JBN1	Salarias fasciatus		A0A2U3Y0J6	Leptonychotes weddellii
A0A672JEU4	Salarias fasciatus		A0A2U3Y4D4	Leptonychotes weddellii
A0A672K7T7	Sinocyclocheilus grahami		A0A2U3YII1	Leptonychotes weddellii
A0A672KAU6	Sinocyclocheilus grahami		A0A2U3YJT5	Leptonychotes weddellii
A0A672LU38	Sinocyclocheilus grahami		A0A2U3YQ39	Leptonychotes weddellii
A0A672P0J9	Sinocyclocheilus grahami		A0A2U3YV46	Leptonychotes weddellii
A0A672Q7L8	Sinocyclocheilus grahami		A0A2U3ZGB7	Odobenus rosmarus divergens
A0A672QHB4	Sinocyclocheilus grahami		A0A2U3ZV55	Odobenus rosmarus divergens
A0A672R1R3	Sinocyclocheilus grahami		A0A2U3ZY19	Odobenus rosmarus divergens
A0A672RIT0	Sinocyclocheilus grahami		A0A2U3ZY20	Odobenus rosmarus divergens
A0A672S690	Sinocyclocheilus grahami		A0A2U3ZZ17	Odobenus rosmarus divergens
A0A672TBZ2	Sinocyclocheilus grahami		A0A2U3ZZU2	Tursiops truncatus
A0A672TNV6	Strigops habroptila		A0A2U3ZZW5	Tursiops truncatus
A0A672TP21	Strigops habroptila		A0A2U4BBJ6	Tursiops truncatus
A0A672U022	Strigops habroptila		A0A2U9B4Q7	Scophthalmus maximus
A0A672UWX4	Strigops habroptila		A0A2U9BAW8	Scophthalmus maximus
A0A672UZ54	Strigops habroptila		A0A2U9C8H7	Scophthalmus maximus
A0A672Y575	Sphaeramia orbicularis		A0A2U9CJ21	Scophthalmus maximus
A0A672YMC9	Sphaeramia orbicularis		A0A2U9CLA5	Scophthalmus maximus
A0A672ZA67	Sphaeramia orbicularis		A0A2U9CMK5	Scophthalmus maximus
A0A673A0H9	Sphaeramia orbicularis		A0A2U9CTK9	Scophthalmus maximus
A0A673AXY8	Sphaeramia orbicularis		A0A2U9CUZ5	Scophthalmus maximus
A0A673BD10	Sphaeramia orbicularis		A0A2U9CUZ8	Scophthalmus maximus
A0A673BP97	Sphaeramia orbicularis		A0A2U9CZN8	Scophthalmus maximus
A0A673BVF0	Sphaeramia orbicularis		A0A2U9CZP6	Scophthalmus maximus
A0A673CFS6	Sphaeramia orbicularis		A0A2U9D0V3	Scophthalmus maximus
A0A673FPP1	Sinocyclocheilus rhinocerous		A0A2Y9DAL1	Trichechus manatus latirostris
A0A673G1Z3	Sinocyclocheilus rhinocerous		A0A2Y9DAQ3	Trichechus manatus latirostris
A0A673GVQ0	Sinocyclocheilus rhinocerous		A0A2Y9DN03	Trichechus manatus latirostris
A0A673I6V9	Sinocyclocheilus rhinocerous		A0A2Y9DW02	Trichechus manatus latirostris
A0A673IKB5	Sinocyclocheilus rhinocerous		A0A2Y9E076	Trichechus manatus latirostris
A0A673ITB9	Sinocyclocheilus rhinocerous		A0A2Y9E5J4	Trichechus manatus latirostris
A0A673IXY8	Sinocyclocheilus rhinocerous		A0A2Y9EIM1	Physeter macrocephalus
A0A673JFH9	Sinocyclocheilus rhinocerous		A0A2Y9EJC1	Physeter macrocephalus
A0A673MLJ1	Sinocyclocheilus rhinocerous		A0A2Y9F8F8	Physeter macrocephalus
A0A673MRP4	Sinocyclocheilus rhinocerous		A0A2Y9F8G1	Physeter macrocephalus
A0A673MY37	Sinocyclocheilus rhinocerous		A0A2Y9FBP7	Physeter macrocephalus
A0A673N259	Sinocyclocheilus rhinocerous		A0A2Y9FPS4	Physeter macrocephalus
A0A673TCB5	Suricata suricatta		A0A2Y9FQ47	Physeter macrocephalus
A0A673TE30	Suricata suricatta		A0A2Y9FZ86	Trichechus manatus latirostris
A0A673U3Y3	Suricata suricatta		A0A2Y9FZA1	Trichechus manatus latirostris
A0A673W8M2	Salmo trutta		A0A2Y9FZD5	Trichechus manatus latirostris
A0A673WDP2	Salmo trutta		A0A2Y9FZF7	Trichechus manatus latirostris
A0A673WUF9	Salmo trutta		A0A2Y9G317	Trichechus manatus latirostris
A0A673X5Z0	Salmo trutta		A0A2Y9G8J2	Neomonachus schauinslandi
A0A673YHK0	Salmo trutta		A0A2Y9GAW8	Neomonachus schauinslandi
A0A673YI85	Salmo trutta		A0A2Y9GBV9	Neomonachus schauinslandi
A0A673YLX6	Salmo trutta		A0A2Y9GCP4	Neomonachus schauinslandi
A0A673Z055	Salmo trutta		A0A2Y9GGI6	Neomonachus schauinslandi
A0A673Z6X0	Salmo trutta		A0A2Y9GLF3	Neomonachus schauinslandi
A0A673ZAD0	Salmo trutta		A0A2Y9GN96	Neomonachus schauinslandi
A0A673ZHR4	Salmo trutta		A0A2Y9GN98	Neomonachus schauinslandi
A0A674AXD6	Salmo trutta		A0A2Y9GNL1	Neomonachus schauinslandi
A0A674AXH7	Salmo trutta		A0A2Y9HP19	Neomonachus schauinslandi
A0A674B1V4	Salmo trutta		A0A2Y9IEZ7	Enhydra lutris kenyoni
A0A674BZY7	Salmo trutta		A0A2Y9IME8	Enhydra lutris kenyoni
A0A674C7B0	Salmo trutta		A0A2Y9JN32	Enhydra lutris kenyoni
A0A674CKD2	Salmo trutta		A0A2Y9JNI7	Enhydra lutris kenyoni
A0A674CLA4	Salmo trutta		A0A2Y9JNJ3	Enhydra lutris kenyoni
A0A674E0A2	Salmo trutta		A0A2Y9JNV0	Enhydra lutris kenyoni
A0A674EA10	Salmo trutta		A0A2Y9JPU6	Enhydra lutris kenyoni
A0A674EAS8	Salmo trutta		A0A2Y9JSZ2	Enhydra lutris kenyoni
A0A674ED95	Salmo trutta		A0A2Y9JT16	Enhydra lutris kenyoni
A0A674GD31	Taeniopygia guttata		A0A2Y9JT90	Enhydra lutris kenyoni
A0A674GGW2	Taeniopygia guttata		A0A2Y9JTH9	Enhydra lutris kenyoni
A0A674H4X7	Taeniopygia guttata		A0A2Y9K0W0	Enhydra lutris kenyoni
A0A674IKQ0	Terrapene carolina triunguis		A0A2Y9K378	Enhydra lutris kenyoni
A0A674J8E0	Terrapene carolina triunguis		A0A2Y9K3M6	Enhydra lutris kenyoni
A0A674JXJ2	Terrapene carolina triunguis		A0A2Y9L0I0	Enhydra lutris kenyoni
A0A674N974	Takifugu rubripes		A0A2Y9L1N0	Enhydra lutris kenyoni
A0A6A4SA83	Scophthalmus maximus		A0A2Y9N5A4	Delphinapterus leucas
A0A6A4SCN0	Scophthalmus maximus		A0A2Y9NBI2	Delphinapterus leucas
A0A6A4T4A1	Scophthalmus maximus		A0A2Y9NDN9	Delphinapterus leucas
A0A6A4TAP4	Scophthalmus maximus		A0A2Y9NGY2	Delphinapterus leucas
A0A6A4TK85	Scophthalmus maximus		A0A2Y9NKQ7	Delphinapterus leucas
A0A6A5DWL1	Perca fluviatilis		A0A2Y9NS61	Delphinapterus leucas
A0A6A5EFV4	Perca fluviatilis		A0A2Y9P758	Delphinapterus leucas
A0A6A5EYK9	Perca fluviatilis		A0A2Y9PCS2	Delphinapterus leucas
A0A6A5F0G2	Perca fluviatilis		A0A2Y9PJY4	Delphinapterus leucas
A0A6A5F4Z8	Perca fluviatilis		A0A2Y9PND2	Delphinapterus leucas
A0A6A5F8X6	Perca fluviatilis		A0A2Y9PPT6	Delphinapterus leucas
A0A6A5FP81	Perca fluviatilis		A0A2Y9PQH9	Delphinapterus leucas
A0A6A5FS40	Perca fluviatilis		A0A2Y9PUB2	Delphinapterus leucas
A0A6B0RTM5	Bos mutus		A0A2Y9PV85	Delphinapterus leucas
A0A6B0S719	Bos mutus		A0A2Y9PVA7	Delphinapterus leucas
A0A6B0S908	Bos mutus		A0A2Y9PVR2	Delphinapterus leucas
A0A6D2Y4K0	Pan troglodytes		A0A2Y9PW14	Delphinapterus leucas
A0A6F8ZUS0	Coregonus sp. 'balchen'		A0A2Y9QS33	Trichechus manatus latirostris
A0A6F9A1R5	Coregonus sp. 'balchen'		A0A2Y9RHZ5	Trichechus manatus latirostris
A0A6F9AL45	Coregonus sp. 'balchen'		A0A2Y9S0A8	Trichechus manatus latirostris
A0A6F9AM52	Coregonus sp. 'balchen'		A0A2Y9S0D4	Trichechus manatus latirostris
A0A6F9AS90	Coregonus sp. 'balchen'		A0A2Y9S6U0	Physeter macrocephalus
A0A6F9AY11	Coregonus sp. 'balchen'		A0A2Y9SAI8	Physeter macrocephalus
A0A6F9B7H3	Coregonus sp. 'balchen'		A0A2Y9TF53	Physeter macrocephalus
A0A6F9BK87	Coregonus sp. 'balchen'		A0A2Y9TFB5	Physeter macrocephalus
A0A6F9BZX1	Coregonus sp. 'balchen'		A0A2Y9TH43	Physeter macrocephalus
A0A6F9C7L9	Coregonus sp. 'balchen'		A0A315UYQ4	Gambusia affinis
A0A6F9CU47	Coregonus sp. 'balchen'		A0A315UZA0	Gambusia affinis
A0A6F9DFQ9	Phallusia mammillata		A0A315V9R1	Gambusia affinis
A0A6G0HUT3	Larimichthys crocea		A0A315VAY4	Gambusia affinis
A0A6G0IBN4	Larimichthys crocea		A0A315VC45	Gambusia affinis
A0A6G0ISL3	Larimichthys crocea		A0A315VMK5	Gambusia affinis
A0A6G0ISY7	Larimichthys crocea		A0A315VVK2	Gambusia affinis
A0A6G0IUU2	Larimichthys crocea		A0A315VWI3	Gambusia affinis
A0A6G0JBI7	Larimichthys crocea		A0A315VXK5	Gambusia affinis
A0A6G1AT37	Crocuta crocuta		A0A315VY78	Gambusia affinis
A0A6G1ATP4	Crocuta crocuta		A0A315W0P0	Gambusia affinis
A0A6G1PB36	Channa argus		A0A315W906	Gambusia affinis
A0A6G1PKB4	Channa argus		A0A337S1N1	Felis catus
A0A6G1PMC7	Channa argus		A0A337SD04	Felis catus
A0A6G1Q9G1	Channa argus		A0A337SE45	Felis catus
A0A6G1QEM5	Channa argus		A0A337SES0	Felis catus
A0A6G1QIT3	Channa argus		A0A337SI05	Felis catus
A0A6G1RAN1	Gallirallus okinawae		A0A337SIA0	Felis catus
A0A6G1RDB7	Gallirallus okinawae		A0A337SKI1	Felis catus
A0A6G1RP76	Gallirallus okinawae		A0A337SPA0	Felis catus
A0A6G7GXV3	Schizothorax prenanti		A0A337ST41	Felis catus
A0A6I8MXU6	Ornithorhynchus anatinus		A0A340WRC7	Lipotes vexillifer
A0A6I8N147	Ornithorhynchus anatinus		A0A340WWA7	Lipotes vexillifer
A0A6I8N470	Ornithorhynchus anatinus		A0A340WWZ5	Lipotes vexillifer
A0A6I8QF77	Xenopus tropicalis		A0A340XAI2	Lipotes vexillifer
A0A6I8S6F5	Xenopus tropicalis		A0A340XEF9	Lipotes vexillifer
A0A6I9HL10	Geospiza fortis		A0A340XEN9	Lipotes vexillifer
A0A6I9IBY0	Vicugna pacos		A0A340XH30	Lipotes vexillifer
A0A6I9IV40	Vicugna pacos		A0A340XI98	Lipotes vexillifer
A0A6I9JLD4	Chrysochloris asiatica		A0A340XID3	Lipotes vexillifer
A0A6I9KF65	Chrysochloris asiatica		A0A340XKM6	Lipotes vexillifer
A0A6I9KM88	Chrysochloris asiatica		A0A340XKZ0	Lipotes vexillifer
A0A6I9LAF3	Peromyscus maniculatus bairdii		A0A340XSH6	Lipotes vexillifer
A0A6I9M440	Peromyscus maniculatus bairdii		A0A340YD51	Lipotes vexillifer
A0A6I9MP50	Peromyscus maniculatus bairdii		A0A340YEQ5	Lipotes vexillifer
A0A6I9MZP2	Notothenia coriiceps		A0A341AVM1	Neophocaena asiaeorientalis asiaeorientalis
A0A6I9NHN5	Notothenia coriiceps		A0A341AW09	Neophocaena asiaeorientalis asiaeorientalis
A0A6I9NJE8	Notothenia coriiceps		A0A341AW70	Neophocaena asiaeorientalis asiaeorientalis
A0A6I9P517	Notothenia coriiceps		A0A341BPG8	Neophocaena asiaeorientalis asiaeorientalis
A0A6I9PBF7	Notothenia coriiceps		A0A341BPS3	Neophocaena asiaeorientalis asiaeorientalis
A0A6I9PC23	Notothenia coriiceps		A0A341BR91	Neophocaena asiaeorientalis asiaeorientalis
A0A6I9PE52	Notothenia coriiceps		A0A341BRC2	Neophocaena asiaeorientalis asiaeorientalis
A0A6I9PFA0	Notothenia coriiceps		A0A341BS85	Neophocaena asiaeorientalis asiaeorientalis
A0A6I9PTX7	Notothenia coriiceps		A0A341BSI9	Neophocaena asiaeorientalis asiaeorientalis
A0A6I9Q0M6	Notothenia coriiceps		A0A341BSS2	Neophocaena asiaeorientalis asiaeorientalis
A0A6I9Q0P6	Notothenia coriiceps		A0A341BSS6	Neophocaena asiaeorientalis asiaeorientalis
A0A6I9Q2A3	Notothenia coriiceps		A0A341BTV5	Neophocaena asiaeorientalis asiaeorientalis
A0A6I9Q6B6	Notothenia coriiceps		A0A341BX58	Neophocaena asiaeorientalis asiaeorientalis
A0A6I9XIF7	Thamnophis sirtalis		A0A341BZ01	Neophocaena asiaeorientalis asiaeorientalis
A0A6I9XSS4	Thamnophis sirtalis		A0A341CZX6	Neophocaena asiaeorientalis asiaeorientalis
A0A6I9Y2D9	Thamnophis sirtalis		A0A341D020	Neophocaena asiaeorientalis asiaeorientalis
A0A6I9YBN8	Thamnophis sirtalis		A0A341D0U8	Neophocaena asiaeorientalis asiaeorientalis
A0A6J0GBP8	Lepidothrix coronata		A0A341DBM4	Neophocaena asiaeorientalis asiaeorientalis
A0A6J0HTY3	Lepidothrix coronata		A0A341DC50	Neophocaena asiaeorientalis asiaeorientalis
A0A6J0J1A4	Lepidothrix coronata		A0A341DE05	Neophocaena asiaeorientalis asiaeorientalis
A0A6J0J6E4	Lepidothrix coronata		A0A383YZA1	Balaenoptera acutorostrata scammoni
A0A6J0SK15	Pogona vitticeps		A0A383YZG7	Balaenoptera acutorostrata scammoni
A0A6J0TET6	Pogona vitticeps		A0A383Z785	Balaenoptera acutorostrata scammoni
A0A6J0V2Z9	Pogona vitticeps		A0A383ZGR5	Balaenoptera acutorostrata scammoni
A0A6J0WQG1	Odocoileus virginianus texanus		A0A383ZHK0	Balaenoptera acutorostrata scammoni
A0A6J0X175	Odocoileus virginianus texanus		A0A384AB08	Balaenoptera acutorostrata scammoni
A0A6J0XGN4	Odocoileus virginianus texanus		A0A384AB33	Balaenoptera acutorostrata scammoni
A0A6J0YIB8	Odocoileus virginianus texanus		A0A384AB83	Balaenoptera acutorostrata scammoni
A0A6J1TUQ9	Notechis scutatus		A0A384ACN2	Balaenoptera acutorostrata scammoni
A0A6J1U8P3	Notechis scutatus		A0A384AVW1	Balaenoptera acutorostrata scammoni
A0A6J1UE98	Notechis scutatus		A0A384BJF7	Ursus maritimus
A0A6J1UR53	Notechis scutatus		A0A384CSE7	Ursus maritimus
A0A6J1UR65	Notechis scutatus		A0A384CSL4	Ursus maritimus
A0A6J1USY9	Notechis scutatus		A0A384CTD6	Ursus maritimus
A0A6J1V2C3	Notechis scutatus		A0A384CUM1	Ursus maritimus
A0A6J1XNT7	Acinonyx jubatus		A0A384CX93	Ursus maritimus
A0A6J1YP82	Acinonyx jubatus		A0A384CY29	Ursus maritimus
A0A6J1ZDN0	Acinonyx jubatus		A0A384DJG4	Ursus maritimus
A0A6J2CA91	Zalophus californianus		A0A384DJM7	Ursus maritimus
A0A6J2CLA9	Zalophus californianus		A0A384DJR7	Ursus maritimus
A0A6J2FNR5	Zalophus californianus		A0A384DKC2	Ursus maritimus
A0A6J2HPF8	Pipra filicauda		A0A385HVI8	Cynops orientalis
A0A6J2I2K4	Pipra filicauda		A0A3B1IDE0	Astyanax mexicanus
A0A6J2IMD6	Pipra filicauda		A0A3B1IE97	Astyanax mexicanus
A0A6J2IX19	Pipra filicauda		A0A3B1IGS0	Astyanax mexicanus
A0A6J2LL01	Phyllostomus discolor		A0A3B1IUI2	Astyanax mexicanus
A0A6J2M5W5	Phyllostomus discolor		A0A3B1IUP5	Astyanax mexicanus
A0A6J2MDS1	Phyllostomus discolor		A0A3B1J282	Astyanax mexicanus
A0A6J2PKR3	Cottoperca gobio		A0A3B1J5H0	Astyanax mexicanus
A0A6J2PLG9	Cottoperca gobio		A0A3B1JDZ3	Astyanax mexicanus
A0A6J2PLV6	Cottoperca gobio		A0A3B1JNZ6	Astyanax mexicanus
A0A6J2PMU2	Cottoperca gobio		A0A3B1JX73	Astyanax mexicanus
A0A6J2PPK6	Cottoperca gobio		A0A3B1KF20	Astyanax mexicanus
A0A6J2PQ52	Cottoperca gobio		A0A3B1KH43	Astyanax mexicanus
A0A6J2PQ62	Cottoperca gobio		A0A3B1KHA0	Astyanax mexicanus
A0A6J2PQV6	Cottoperca gobio		A0A3B3BP39	Oryzias melastigma
A0A6J2Q9K0	Cottoperca gobio		A0A3B3BTE4	Oryzias melastigma
A0A6J2QQL2	Cottoperca gobio		A0A3B3C4B3	Oryzias melastigma
A0A6J2R7N4	Cottoperca gobio		A0A3B3CMA3	Oryzias melastigma
A0A6J2RBG7	Cottoperca gobio		A0A3B3CNP2	Oryzias melastigma
A0A6J2RBW1	Cottoperca gobio		A0A3B3CP65	Oryzias melastigma
A0A6J2RGS2	Cottoperca gobio		A0A3B3CQ30	Oryzias melastigma
A0A6J2RKR2	Cottoperca gobio		A0A3B3CTB5	Oryzias melastigma
A0A6J2S0D4	Cottoperca gobio		A0A3B3CTE4	Oryzias melastigma
A0A6J2S0T9	Cottoperca gobio		A0A3B3CTE8	Oryzias melastigma
A0A6J2UVE4	Chanos chanos		A0A3B3DSC9	Oryzias melastigma
A0A6J2UWR9	Chanos chanos		A0A3B3DTW8	Oryzias melastigma
A0A6J2V5H7	Chanos chanos		A0A3B3DVU8	Oryzias melastigma
A0A6J2VA66	Chanos chanos		A0A3B3DWQ9	Oryzias melastigma
A0A6J2VGI7	Chanos chanos		A0A3B3H6U6	Oryzias latipes
A0A6J2VVL1	Chanos chanos		A0A3B3HF89	Oryzias latipes
A0A6J2W2J3	Chanos chanos		A0A3B3HFP0	Oryzias latipes
A0A6J2W8X6	Chanos chanos		A0A3B3I063	Oryzias latipes
A0A6J2WMH9	Chanos chanos		A0A3B3I7U5	Oryzias latipes
A0A6J3B642	Vicugna pacos		A0A3B3IH88	Oryzias latipes
A0A6J3D5J8	Aythya fuligula		A0A3B3IK11	Oryzias latipes
A0A6J3DGK7	Aythya fuligula		A0A3B3QHC6	Paramormyrops kingsleyae
A0A6J3EDV4	Aythya fuligula		A0A3B3QHJ2	Paramormyrops kingsleyae
A0A6J3EG55	Aythya fuligula		A0A3B3QI19	Paramormyrops kingsleyae
A0A6J3GV84	Sapajus apella		A0A3B3QI43	Paramormyrops kingsleyae
A0A6J3GZW6	Sapajus apella		A0A3B3QL04	Paramormyrops kingsleyae
A0A6J3JE50	Sapajus apella		A0A3B3QVE1	Paramormyrops kingsleyae
A0A6J3R5K1	Tursiops truncatus		A0A3B3QW27	Paramormyrops kingsleyae
A0A6J3R831	Tursiops truncatus		A0A3B3R909	Paramormyrops kingsleyae
A0A6M9BJW5	Gymnocypris przewalskii		A0A3B3R929	Paramormyrops kingsleyae
A0A6P3E413	Ovis aries		A0A3B3RDT5	Paramormyrops kingsleyae
A0A6P3FBH9	Octodon degus		A0A3B3RDW6	Paramormyrops kingsleyae
A0A6P3FDR0	Octodon degus		A0A3B3REJ1	Paramormyrops kingsleyae
A0A6P3IHI6	Bison bison bison		A0A3B3RGL7	Paramormyrops kingsleyae
A0A6P3IIG9	Bison bison bison		A0A3B3RGN0	Paramormyrops kingsleyae
A0A6P3QB98	Pteropus vampyrus		A0A3B3RGR2	Paramormyrops kingsleyae
A0A6P3RG18	Pteropus vampyrus		A0A3B3RVI8	Paramormyrops kingsleyae
A0A6P3RK53	Pteropus vampyrus		A0A3B3RYM6	Paramormyrops kingsleyae
A0A6P3VIV4	Clupea harengus		A0A3B3S9T3	Paramormyrops kingsleyae
A0A6P3VVE6	Clupea harengus		A0A3B3SH75	Paramormyrops kingsleyae
A0A6P3W5W4	Clupea harengus		A0A3B3SHA1	Paramormyrops kingsleyae
A0A6P4T9E0	Panthera pardus		A0A3B3SHB3	Paramormyrops kingsleyae
A0A6P4UEA9	Panthera pardus		A0A3B3SZJ4	Paramormyrops kingsleyae
A0A6P4WF85	Panthera pardus		A0A3B3TTG2	Poecilia latipinna
A0A6P4XFF5	Branchiostoma belcheri		A0A3B3TUV9	Poecilia latipinna
A0A6P4XT56	Branchiostoma belcheri		A0A3B3TX17	Poecilia latipinna
A0A6P4Y8X3	Branchiostoma belcheri		A0A3B3TZ83	Poecilia latipinna
A0A6P4ZP34	Branchiostoma belcheri		A0A3B3TZ88	Poecilia latipinna
A0A6P5B7S2	Bos indicus		A0A3B3TZB3	Poecilia latipinna
A0A6P5C1C8	Bos indicus		A0A3B3TZR0	Poecilia latipinna
A0A6P5C206	Bos indicus		A0A3B3U0W5	Poecilia latipinna
A0A6P5KVM1	Phascolarctos cinereus		A0A3B3U1H7	Poecilia latipinna
A0A6P5KY63	Phascolarctos cinereus		A0A3B3U8E2	Poecilia latipinna
A0A6P5M8Z7	Phascolarctos cinereus		A0A3B3UQQ6	Poecilia latipinna
A0A6P5PD82	Mus caroli		A0A3B3USQ6	Poecilia latipinna
A0A6P5Q9F0	Mus caroli		A0A3B3UUC9	Poecilia latipinna
A0A6P5QDN3	Mus caroli		A0A3B3V5G3	Poecilia latipinna
A0A6P6DSE5	Octodon degus		A0A3B3VBF6	Poecilia latipinna
A0A6P6ITJ2	Puma concolor		A0A3B3VBP8	Poecilia latipinna
A0A6P6JI27	Carassius auratus		A0A3B3VF21	Poecilia latipinna
A0A6P6JN78	Carassius auratus		A0A3B3VFN9	Poecilia latipinna
A0A6P6JNP3	Carassius auratus		A0A3B3VJC7	Poecilia latipinna
A0A6P6K9K7	Carassius auratus		A0A3B3VNT1	Poecilia latipinna
A0A6P6L173	Carassius auratus		A0A3B3VZ23	Poecilia latipinna
A0A6P6LX12	Carassius auratus		A0A3B3WCY1	Poecilia mexicana
A0A6P6MIB9	Carassius auratus		A0A3B3WDW3	Poecilia mexicana
A0A6P6MPX6	Carassius auratus		A0A3B3WW89	Poecilia mexicana
A0A6P6MT26	Carassius auratus		A0A3B3WW90	Poecilia mexicana
A0A6P6PID0	Carassius auratus		A0A3B3X5D6	Poecilia mexicana
A0A6P6PKK8	Carassius auratus		A0A3B3XFJ6	Poecilia mexicana
A0A6P6QH30	Carassius auratus		A0A3B3XFL5	Poecilia mexicana
A0A6P6R3I7	Carassius auratus		A0A3B3XLE7	Poecilia mexicana
A0A6P6R510	Carassius auratus		A0A3B3XLI9	Poecilia mexicana
A0A6P6RPD7	Carassius auratus		A0A3B3Y200	Poecilia mexicana
A0A6P7E2P3	Ovis aries		A0A3B3Y204	Poecilia mexicana
A0A6P7E4M9	Ovis aries		A0A3B3YCW5	Poecilia mexicana
A0A6P7HUK2	Parambassis ranga		A0A3B3YJT0	Poecilia mexicana
A0A6P7IJ73	Parambassis ranga		A0A3B3YRK0	Poecilia mexicana
A0A6P7IQS9	Parambassis ranga		A0A3B3YSR8	Poecilia mexicana
A0A6P7J8I5	Parambassis ranga		A0A3B3YV57	Poecilia mexicana
A0A6P7J8I7	Parambassis ranga		A0A3B3YV68	Poecilia mexicana
A0A6P7J8Y3	Parambassis ranga		A0A3B3YVD5	Poecilia mexicana
A0A6P7JDY7	Parambassis ranga		A0A3B3Z2A4	Poecilia mexicana
A0A6P7JWN4	Parambassis ranga		A0A3B3ZAP8	Periophthalmus magnuspinnatus
A0A6P7JWP0	Parambassis ranga		A0A3B3ZRB4	Periophthalmus magnuspinnatus
A0A6P7K0U1	Parambassis ranga		A0A3B3ZYG1	Periophthalmus magnuspinnatus
A0A6P7K444	Parambassis ranga		A0A3B3ZYW2	Periophthalmus magnuspinnatus
A0A6P7K4X7	Parambassis ranga		A0A3B4ALF9	Periophthalmus magnuspinnatus
A0A6P7KU68	Betta splendens		A0A3B4AVQ7	Periophthalmus magnuspinnatus
A0A6P7KUC1	Betta splendens		A0A3B4AXC3	Periophthalmus magnuspinnatus
A0A6P7KWN9	Betta splendens		A0A3B4AXD4	Periophthalmus magnuspinnatus
A0A6P7L173	Betta splendens		A0A3B4AXL0	Periophthalmus magnuspinnatus
A0A6P7L553	Betta splendens		A0A3B4AY25	Periophthalmus magnuspinnatus
A0A6P7LGI6	Betta splendens		A0A3B4B473	Periophthalmus magnuspinnatus
A0A6P7M9R7	Betta splendens		A0A3B4B479	Periophthalmus magnuspinnatus
A0A6P7MCC2	Betta splendens		A0A3B4BXE7	Pygocentrus nattereri
A0A6P7MCS4	Betta splendens		A0A3B4CMV2	Pygocentrus nattereri
A0A6P7MDI8	Betta splendens		A0A3B4CMX1	Pygocentrus nattereri
A0A6P7MLI6	Betta splendens		A0A3B4CPQ0	Pygocentrus nattereri
A0A6P7N9P8	Betta splendens		A0A3B4CR06	Pygocentrus nattereri
A0A6P7P6A6	Betta splendens		A0A3B4CSV1	Pygocentrus nattereri
A0A6P7XK01	Microcaecilia unicolor		A0A3B4CUT9	Pygocentrus nattereri
A0A6P7XQX0	Microcaecilia unicolor		A0A3B4CUY8	Pygocentrus nattereri
A0A6P7YBL8	Microcaecilia unicolor		A0A3B4CX77	Pygocentrus nattereri
A0A6P7ZA96	Microcaecilia unicolor		A0A3B4DKB8	Pygocentrus nattereri
A0A6P8G4G3	Clupea harengus		A0A3B4DSX3	Pygocentrus nattereri
A0A6P8NUT3	Geotrypetes seraphini		A0A3B4E283	Pygocentrus nattereri
A0A6P8PFW5	Geotrypetes seraphini		A0A3B4E7Q0	Pygocentrus nattereri
A0A6P8S4B1	Geotrypetes seraphini		A0A3B4EML3	Pygocentrus nattereri
A0A6P8SYC7	Gymnodraco acuticeps		A0A3B4EMM5	Pygocentrus nattereri
A0A6P8T321	Gymnodraco acuticeps		A0A3B4ERW6	Pundamilia nyererei
A0A6P8T444	Gymnodraco acuticeps		A0A3B4ES86	Pundamilia nyererei
A0A6P8TN20	Gymnodraco acuticeps		A0A3B4ESI4	Pundamilia nyererei
A0A6P8U3F1	Gymnodraco acuticeps		A0A3B4EUC6	Pundamilia nyererei
A0A6P8UQ38	Gymnodraco acuticeps		A0A3B4EW75	Pundamilia nyererei
A0A6P8USD9	Gymnodraco acuticeps		A0A3B4FGG4	Pundamilia nyererei
A0A6P8USE3	Gymnodraco acuticeps		A0A3B4FIS7	Pundamilia nyererei
A0A6P8V2Z5	Gymnodraco acuticeps		A0A3B4FJ25	Pundamilia nyererei
A0A6P8V3H4	Gymnodraco acuticeps		A0A3B4FJ88	Pundamilia nyererei
A0A6P8VE10	Gymnodraco acuticeps		A0A3B4FJT0	Pundamilia nyererei
A0A6P8VFQ8	Gymnodraco acuticeps		A0A3B4FM51	Pundamilia nyererei
A0A6P8VHR4	Gymnodraco acuticeps		A0A3B4FM78	Pundamilia nyererei
A0A6P8VUS8	Gymnodraco acuticeps		A0A3B4FMZ2	Pundamilia nyererei
A0A6P9AVE1	Pantherophis guttatus		A0A3B4G5Z8	Pundamilia nyererei
A0A6P9B3C5	Pantherophis guttatus		A0A3B4GMZ1	Pundamilia nyererei
A0A6P9B6N4	Pantherophis guttatus		A0A3B4GYS1	Pundamilia nyererei
A0A6P9BTS3	Pantherophis guttatus		A0A3B4GZY8	Pundamilia nyererei
A0A6P9DAU7	Pantherophis guttatus		A0A3B4GZZ7	Pundamilia nyererei
A0A7J5Y3A8	Dissostichus mawsoni		A0A3B4TF38	Seriola dumerili
A0A7J5YBJ9	Dissostichus mawsoni		A0A3B4TFM6	Seriola dumerili
A0A7J5Z5V5	Dissostichus mawsoni		A0A3B4TZ29	Seriola dumerili
A0A7J5ZLT3	Ameiurus melas		A0A3B4UQC6	Seriola dumerili
A0A7J5ZSH8	Ameiurus melas		A0A3B4UQE6	Seriola dumerili
A0A7J5ZXW7	Ameiurus melas		A0A3B4UQH8	Seriola dumerili
A0A7J6C0B4	Onychostoma macrolepis		A0A3B4UQK3	Seriola dumerili
A0A7J6CZJ2	Onychostoma macrolepis		A0A3B4UR92	Seriola dumerili
A0A7J6DGF7	Onychostoma macrolepis		A0A3B4URK4	Seriola dumerili
A0A7J7ED18	Diceros bicornis minor		A0A3B4URW7	Seriola dumerili
A0A7J7EYT1	Diceros bicornis minor		A0A3B4US78	Seriola dumerili
A0A7J7F532	Diceros bicornis minor		A0A3B4UST7	Seriola dumerili
A0A7J7FJ80	Diceros bicornis minor		A0A3B4V470	Seriola dumerili
A0A7J7RBV2	Myotis myotis		A0A3B4V4T6	Seriola dumerili
A0A7J7RHT1	Pipistrellus kuhlii		A0A3B4V582	Seriola dumerili
A0A7J7U9Z3	Pipistrellus kuhlii		A0A3B4WBN3	Seriola lalandi dorsalis
A0A7J7WFZ8	Myotis myotis		A0A3B4WBU3	Seriola lalandi dorsalis
A0A7J7WN21	Rhinolophus ferrumequinum		A0A3B4WDZ0	Seriola lalandi dorsalis
A0A7J7XHA9	Myotis myotis		A0A3B4WGV2	Seriola lalandi dorsalis
A0A7J7ZW33	Myotis myotis		A0A3B4WYQ5	Seriola lalandi dorsalis
A0A7J8A8K4	Pipistrellus kuhlii		A0A3B4XX48	Seriola lalandi dorsalis
A0A7J8BRZ7	Rousettus aegyptiacus		A0A3B4Y7J9	Seriola lalandi dorsalis
A0A7J8BSM5	Rousettus aegyptiacus		A0A3B4YBC0	Seriola lalandi dorsalis
A0A7J8F8X4	Molossus molossus		A0A3B4YCA4	Seriola lalandi dorsalis
A0A7J8I7D2	Molossus molossus		A0A3B4YGA1	Seriola lalandi dorsalis
A0A7J8I8K3	Molossus molossus		A0A3B4YGQ1	Seriola lalandi dorsalis
A0A7J8K9T9	Rousettus aegyptiacus		A0A3B4Z1M8	Stegastes partitus
A0A7K4JUZ4	Geococcyx californianus		A0A3B4Z1Y7	Stegastes partitus
A0A7K4KHS6	Crypturellus soui		A0A3B4Z653	Stegastes partitus
A0A7K4LX98	Crypturellus undulatus		A0A3B4Z871	Stegastes partitus
A0A7K4LZF9	Crypturellus undulatus		A0A3B4ZIQ2	Stegastes partitus
A0A7K4P8P7	Melospiza melodia		A0A3B4ZYW3	Stegastes partitus
A0A7K4Q4L1	Melospiza melodia		A0A3B5A2S3	Stegastes partitus
A0A7K4QUA3	Neopipo cinnamomea		A0A3B5A2V0	Stegastes partitus
A0A7K4R8T1	Neopipo cinnamomea		A0A3B5ACE4	Stegastes partitus
A0A7K4S108	Columbina picui		A0A3B5AFQ6	Stegastes partitus
A0A7K4T5I5	Burhinus bistriatus		A0A3B5AR39	Stegastes partitus
A0A7K4UFY1	Paradoxornis webbianus		A0A3B5AVZ0	Stegastes partitus
A0A7K4UR27	Paradoxornis webbianus		A0A3B5B380	Stegastes partitus
A0A7K4V5B8	Emberiza fucata		A0A3B5B3E1	Stegastes partitus
A0A7K4W209	Tachuris rubrigastra		A0A3B5B4Q7	Stegastes partitus
A0A7K4XN59	Regulus satrapa		A0A3B5B5T7	Stegastes partitus
A0A7K4YNF1	Bucorvus abyssinicus		A0A3B5B5U4	Stegastes partitus
A0A7K4YSY5	Bucorvus abyssinicus		A0A3B5JZH3	Takifugu rubripes
A0A7K4ZI84	Centropus unirufus		A0A3B5KRH5	Xiphophorus couchianus
A0A7K5ABN1	Centropus unirufus		A0A3B5KY26	Xiphophorus couchianus
A0A7K5AG66	Furnarius figulus		A0A3B5L1N9	Xiphophorus couchianus
A0A7K5CIJ7	Motacilla alba		A0A3B5L8Y9	Xiphophorus couchianus
A0A7K5DQP2	Pachyramphus minor		A0A3B5LED9	Xiphophorus couchianus
A0A7K5E1L6	Polioptila caerulea		A0A3B5LUH8	Xiphophorus couchianus
A0A7K5EXG2	Probosciger aterrimus		A0A3B5LVG2	Xiphophorus couchianus
A0A7K5F9I7	Probosciger aterrimus		A0A3B5LXT7	Xiphophorus couchianus
A0A7K5FKY1	Probosciger aterrimus		A0A3B5LYV1	Xiphophorus couchianus
A0A7K5GI61	Chunga burmeisteri		A0A3B5MNE7	Xiphophorus couchianus
A0A7K5H2P6	Chunga burmeisteri		A0A3B5PQ05	Xiphophorus maculatus
A0A7K5HPH2	Crotophaga sulcirostris		A0A3B5PRZ9	Xiphophorus maculatus
A0A7K5IIJ5	Toxostoma redivivum		A0A3B5PUD6	Xiphophorus maculatus
A0A7K5KCP7	Mionectes macconnelli		A0A3B5PUM5	Xiphophorus maculatus
A0A7K5KJN0	Mionectes macconnelli		A0A3B5PYA3	Xiphophorus maculatus
A0A7K5LMC2	Vireo altiloquus		A0A3B5Q4G2	Xiphophorus maculatus
A0A7K5MJR7	Cardinalis cardinalis		A0A3B5Q5G2	Xiphophorus maculatus
A0A7K5MQL1	Cardinalis cardinalis		A0A3B5Q5J6	Xiphophorus maculatus
A0A7K5NHD7	Chroicocephalus maculipennis		A0A3B5Q6R1	Xiphophorus maculatus
A0A7K5P0L7	Chroicocephalus maculipennis		A0A3B5Q9Y1	Xiphophorus maculatus
A0A7K5Q283	Erythrocercus mccallii		A0A3B5R1U5	Xiphophorus maculatus
A0A7K5QWL5	Prunella himalayana		A0A3B5R3V7	Xiphophorus maculatus
A0A7K5SAR6	Lanius ludovicianus		A0A3B5RAY8	Xiphophorus maculatus
A0A7K5SVC6	Urocynchramus pylzowi		A0A3B5RBP6	Xiphophorus maculatus
A0A7K5U202	Cephalopterus ornatus		A0A3B5REF7	Xiphophorus maculatus
A0A7K5VI13	Dyaphorophyia castanea		A0A3L7H647	Cricetulus griseus
A0A7K5VSZ3	Dyaphorophyia castanea		A0A3L7HKE7	Cricetulus griseus
A0A7K5VXK8	Hylia prasina		A0A3L7HVV0	Cricetulus griseus
A0A7K5WMI5	Hylia prasina		A0A3L7HXP4	Cricetulus griseus
A0A7K5X4L0	Dromas ardeola		A0A3L8Q4V3	Chloebia gouldiae
A0A7K5XGS8	Dromas ardeola		A0A3L8Q9Q6	Chloebia gouldiae
A0A7K5YFJ4	Pterocles burchelli		A0A3L8SRP9	Chloebia gouldiae
A0A7K5ZJ36	Onychorhynchus coronatus		A0A3L8SU06	Chloebia gouldiae
A0A7K6A7P8	Onychorhynchus coronatus		A0A3L8SU55	Chloebia gouldiae
A0A7K6ATU3	Upupa epops		A0A3L8SWE0	Chloebia gouldiae
A0A7K6C5S6	Ptilonorhynchus violaceus		A0A3L8SX51	Chloebia gouldiae
A0A7K6CU87	Origma solitaria		A0A3M0J6D2	Hirundo rustica rustica
A0A7K6E3C3	Grantiella picta		A0A3M0JHJ7	Hirundo rustica rustica
A0A7K6FDW5	Daphoenositta chrysoptera		A0A3M0JIK6	Hirundo rustica rustica
A0A7K6G9S0	Malurus elegans		A0A3M0JPG8	Hirundo rustica rustica
A0A7K6HGX3	Dasyornis broadbenti		A0A3M0KGY8	Hirundo rustica rustica
A0A7K6HMX2	Dasyornis broadbenti		A0A3M0KME2	Hirundo rustica rustica
A0A7K6JF97	Machaerirhynchus nigripectus		A0A3M0KNE0	Hirundo rustica rustica
A0A7K6JLW5	Oreocharis arfaki		A0A3M0LBK3	Hirundo rustica rustica
A0A7K6L3J8	Falcunculus frontatus		A0A3N0XSA0	Anabarilius grahami
A0A7K6L4N0	Falcunculus frontatus		A0A3N0XTL1	Anabarilius grahami
A0A7K6LZV8	Panurus biarmicus		A0A3N0Y6Z1	Anabarilius grahami
A0A7K6MVY6	Panurus biarmicus		A0A3N0YF11	Anabarilius grahami
A0A7K6P2D1	Pedionomus torquatus		A0A3N0YFA9	Anabarilius grahami
A0A7K6PJP0	Ifrita kowaldi		A0A3N0YN44	Anabarilius grahami
A0A7K6PRC2	Ifrita kowaldi		A0A3N0Z2C7	Anabarilius grahami
A0A7K6R3T0	Climacteris rufus		A0A3N0Z2E0	Anabarilius grahami
A0A7K6RCC7	Climacteris rufus		A0A3N0Z2H0	Anabarilius grahami
A0A7K6S8L3	Rhynochetos jubatus		A0A3N0Z5R0	Anabarilius grahami
A0A7K6SJR0	Caloenas nicobarica		A0A3N0Z5S4	Anabarilius grahami
A0A7K6T6Y5	Caloenas nicobarica		A0A3N0ZA31	Anabarilius grahami
A0A7K6TEX2	Caloenas nicobarica		A0A3P4LTS7	Gulo gulo
A0A7K6U1I4	Aegotheles bennettii		A0A3P4M5U0	Gulo gulo
A0A7K6V5M0	Notiomystis cincta		A0A3P4M9F2	Gulo gulo
A0A7K6WTM5	Steatornis caripensis		A0A3P4PIR7	Gulo gulo
A0A7K6WXC7	Steatornis caripensis		A0A3P4RV06	Gulo gulo
A0A7K6XFT8	Promerops cafer		A0A3P8NVK2	Astatotilapia calliptera
A0A7K6YW29	Alca torda		A0A3P8NVP9	Astatotilapia calliptera
A0A7K6ZN42	Nothoprocta pentlandii		A0A3P8NVT5	Astatotilapia calliptera
A0A7K7B1X9	Nothoprocta ornata		A0A3P8P913	Astatotilapia calliptera
A0A7K7BMJ8	Aphelocoma coerulescens		A0A3P8P932	Astatotilapia calliptera
A0A7K7CBA4	Aphelocoma coerulescens		A0A3P8PNK7	Astatotilapia calliptera
A0A7K7CN03	Aphelocoma coerulescens		A0A3P8PR14	Astatotilapia calliptera
A0A7K7CVN1	Pheucticus melanocephalus		A0A3P8PR99	Astatotilapia calliptera
A0A7K7DN34	Pheucticus melanocephalus		A0A3P8PRI1	Astatotilapia calliptera
A0A7K7DZ31	Sylvia atricapilla		A0A3P8Q2Y1	Astatotilapia calliptera
A0A7K7FYQ7	Chionis minor		A0A3P8Q3X9	Astatotilapia calliptera
A0A7K7GHC1	Erithacus rubecula		A0A3P8QCH2	Astatotilapia calliptera
A0A7K7H5A2	Erithacus rubecula		A0A3P8QPB9	Astatotilapia calliptera
A0A7K7HB59	Rhegmatorhina hoffmannsi		A0A3P8R2N6	Astatotilapia calliptera
A0A7K7IIR5	Loxia curvirostra		A0A3P8R3Q9	Astatotilapia calliptera
A0A7K7IMD8	Loxia curvirostra		A0A3P8R8Y6	Astatotilapia calliptera
A0A7K7IU00	Loxia curvirostra		A0A3P8RA68	Astatotilapia calliptera
A0A7K7JCG0	Agelaius phoeniceus		A0A3P8RBI5	Astatotilapia calliptera
A0A7K7JYS4	Agelaius phoeniceus		A0A3P8RMN7	Amphiprion percula
A0A7K7K307	Agelaius phoeniceus		A0A3P8RMP2	Amphiprion percula
A0A7K7KNS2	Asarcornis scutulata		A0A3P8RPT8	Amphiprion percula
A0A7K7LGM1	Asarcornis scutulata		A0A3P8RPY5	Amphiprion percula
A0A7K7LTY1	Brachypodius atriceps		A0A3P8RRS3	Amphiprion percula
A0A7K7MDQ8	Brachypodius atriceps		A0A3P8RSK1	Amphiprion percula
A0A7K7NBU8	Haliaeetus albicilla		A0A3P8SJS1	Amphiprion percula
A0A7K7NFH7	Haliaeetus albicilla		A0A3P8T6W5	Amphiprion percula
A0A7K7NTZ7	Haliaeetus albicilla		A0A3P8T7K3	Amphiprion percula
A0A7K7NUK8	Haliaeetus albicilla		A0A3P8T7M4	Amphiprion percula
A0A7K7PA55	Acrocephalus arundinaceus		A0A3P8T7M7	Amphiprion percula
A0A7K7PEF8	Acrocephalus arundinaceus		A0A3P8U5R0	Amphiprion percula
A0A7K7QXH4	Poecile atricapillus		A0A3P8U746	Amphiprion percula
A0A7K7R6J9	Poecile atricapillus		A0A3P8UED2	Cynoglossus semilaevis
A0A7K7R7I5	Poecile atricapillus		A0A3P8UKE9	Cynoglossus semilaevis
A0A7K7SAM2	Nesospiza acunhae		A0A3P8UVV3	Cynoglossus semilaevis
A0A7K7SVF7	Sapayoa aenigma		A0A3P8V4X6	Cynoglossus semilaevis
A0A7K7TXG7	Ibidorhyncha struthersii		A0A3P8V799	Cynoglossus semilaevis
A0A7K7UT76	Eudromia elegans		A0A3P8V7A2	Cynoglossus semilaevis
A0A7K7VQ81	Eudromia elegans		A0A3P8WFW2	Cynoglossus semilaevis
A0A7K7W5Z5	Nothocercus julius		A0A3P8WIM9	Cynoglossus semilaevis
A0A7K7X8C4	Mohoua ochrocephala		A0A3P8WPL3	Cynoglossus semilaevis
A0A7K7Y0Z9	Thryothorus ludovicianus		A0A3P8WVN0	Cynoglossus semilaevis
A0A7K7ZA17	Melanocharis versteri		A0A3P8WVR5	Cynoglossus semilaevis
A0A7K8B9S3	Cnemophilus loriae		A0A3P8WZ40	Cynoglossus semilaevis
A0A7K8BLB2	Rhagologus leucostigma		A0A3P8WZP6	Cynoglossus semilaevis
A0A7K8BZ36	Rhagologus leucostigma		A0A3P8X1L2	Cynoglossus semilaevis
A0A7K8CI92	Rhagologus leucostigma		A0A3P8X1M2	Cynoglossus semilaevis
A0A7K8DRL5	Eulacestoma nigropectus		A0A3P8XKK7	Esox lucius
A0A7K8EKW1	Leucopsar rothschildi		A0A3P8Z842	Esox lucius
A0A7K8F3K3	Struthidea cinerea		A0A3P8Z8D6	Esox lucius
A0A7K8FIC6	Struthidea cinerea		A0A3P8ZHP3	Esox lucius
A0A7K8G4V6	Orthonyx spaldingii		A0A3P8ZHT7	Esox lucius
A0A7K8HLG9	Aleadryas rufinucha		A0A3P8ZI43	Esox lucius
A0A7K8IG17	Chaetorhynchus papuensis		A0A3P8ZMW7	Esox lucius
A0A7K8ITZ9	Chaetorhynchus papuensis		A0A3P8ZP49	Esox lucius
A0A7K8JBU1	Chaetorhynchus papuensis		A0A3P8ZP71	Esox lucius
A0A7K8K1Q8	Lophotis ruficrista		A0A3P9A401	Esox lucius
A0A7K8KPE8	Ardeotis kori		A0A3P9A419	Esox lucius
A0A7K8MAA1	Ptilorrhoa leucosticta		A0A3P9A5V5	Esox lucius
A0A7K8MTU8	Ptilorrhoa leucosticta		A0A3P9B340	Maylandia zebra
A0A7K8NE98	Casuarius casuarius		A0A3P9B8L6	Maylandia zebra
A0A7K8NVT6	Casuarius casuarius		A0A3P9BAW6	Maylandia zebra
A0A7K8P0Q8	Cochlearius cochlearius		A0A3P9BSE9	Maylandia zebra
A0A7K8Q024	Cochlearius cochlearius		A0A3P9C4C4	Maylandia zebra
A0A7K8Q4V8	Menura novaehollandiae		A0A3P9C4C7	Maylandia zebra
A0A7K8QQN3	Smithornis capensis		A0A3P9CHL2	Maylandia zebra
A0A7K8QW85	Smithornis capensis		A0A3P9CI08	Maylandia zebra
A0A7K8R6I4	Smithornis capensis		A0A3P9CIC3	Maylandia zebra
A0A7K8RP26	Rhodinocichla rosea		A0A3P9CIT3	Maylandia zebra
A0A7K8SNP5	Nyctibius bracteatus		A0A3P9CJW9	Maylandia zebra
A0A7K8U8T3	Oceanites oceanicus		A0A3P9CKG7	Maylandia zebra
A0A7K8UWV9	Ciccaba nigrolineata		A0A3P9CZY3	Maylandia zebra
A0A7K8WVI7	Sclerurus mexicanus		A0A3P9D1E9	Maylandia zebra
A0A7K8XGX8	Eubucco bourcierii		A0A3P9HAK7	Oryzias latipes
A0A7K8Y1Q1	Eubucco bourcierii		A0A3P9HC57	Oryzias latipes
A0A7K8YGV2	Sakesphorus luctuosus		A0A3P9HLX6	Oryzias latipes
A0A7K9AY42	Dromaius novaehollandiae		A0A3P9HMJ5	Oryzias latipes
A0A7K9BFU0	Dromaius novaehollandiae		A0A3P9HMK6	Oryzias latipes
A0A7K9BVS1	Psilopogon haemacephalus		A0A3P9IA32	Oryzias latipes
A0A7K9C1U8	Psilopogon haemacephalus		A0A3P9IAB8	Oryzias latipes
A0A7K9CJY9	Psilopogon haemacephalus		A0A3P9IXE5	Oryzias latipes
A0A7K9CW98	Hemiprocne comata		A0A3P9IY02	Oryzias latipes
A0A7K9E7H9	Baryphthengus martii		A0A3P9IYT5	Oryzias latipes
A0A7K9FJV7	Stercorarius parasiticus		A0A3P9JJX1	Oryzias latipes
A0A7K9H799	Loxia leucoptera		A0A3P9JKK7	Oryzias latipes
A0A7K9HQH8	Bucco capensis		A0A3P9JW53	Oryzias latipes
A0A7K9HVK8	Bucco capensis		A0A3P9JWB6	Oryzias latipes
A0A7K9JIC7	Myiagra hebetior		A0A3P9KAH6	Oryzias latipes
A0A7K9JW04	Dicaeum eximium		A0A3P9KFY7	Oryzias latipes
A0A7K9JY94	Dicaeum eximium		A0A3P9KRY7	Oryzias latipes
A0A7K9KEE1	Dicaeum eximium		A0A3P9LL85	Oryzias latipes
A0A7K9L707	Rhabdornis inornatus		A0A3P9LN88	Oryzias latipes
A0A7K9LPD7	Rhabdornis inornatus		A0A3P9LQ04	Oryzias latipes
A0A7K9M4B2	Hydrobates tethys		A0A3P9LVG6	Oryzias latipes
A0A7K9MC83	Hydrobates tethys		A0A3P9M6R0	Oryzias latipes
A0A7K9MUB2	Hydrobates tethys		A0A3P9MLG5	Oryzias latipes
A0A7K9NTU5	Edolisoma coerulescens		A0A3P9MV01	Poecilia reticulata
A0A7K9P2B6	Pachycephala philippinensis		A0A3P9NBC7	Poecilia reticulata
A0A7K9QUP4	Irena cyanogastra		A0A3P9NBE1	Poecilia reticulata
A0A7K9RUF6	Sterrhoptilus dennistouni		A0A3P9NTU2	Poecilia reticulata
A0A7K9T189	Galbula dea		A0A3P9NX34	Poecilia reticulata
A0A7K9T2D9	Galbula dea		A0A3P9PFN5	Poecilia reticulata
A0A7K9VNE9	Anseranas semipalmata		A0A3P9PG10	Poecilia reticulata
A0A7K9WHF5	Rhipidura dahli		A0A3P9PG14	Poecilia reticulata
A0A7K9XFP7	Psophia crepitans		A0A3P9Q404	Poecilia reticulata
A0A7K9ZA77	Dicrurus megarhynchus		A0A3P9Q4B3	Poecilia reticulata
A0A7L0AQT1	Ciconia maguari		A0A3P9Q4Y0	Poecilia reticulata
A0A7L0ATL2	Ciconia maguari		A0A3P9Q5S5	Poecilia reticulata
A0A7L0BQK0	Spizaetus tyrannus		A0A3P9Q7S5	Poecilia reticulata
A0A7L0CB97	Spizaetus tyrannus		A0A3P9Q7Z9	Poecilia reticulata
A0A7L0CGC4	Spizaetus tyrannus		A0A3P9Q8U5	Poecilia reticulata
A0A7L0CSV7	Rostratula benghalensis		A0A3Q0C9V7	Mesocricetus auratus
A0A7L0DNK5	Rostratula benghalensis		A0A3Q0CE19	Mesocricetus auratus
A0A7L0E433	Trogon melanurus		A0A3Q0CEB9	Mesocricetus auratus
A0A7L0EVK3	Trogon melanurus		A0A3Q0DZT7	Carlito syrichta
A0A7L0FCI8	Corythaixoides concolor		A0A3Q0E270	Carlito syrichta
A0A7L0G0Q9	Corythaixoides concolor		A0A3Q0E3X9	Carlito syrichta
A0A7L0G6C3	Herpetotheres cachinnans		A0A3Q0E5Q6	Carlito syrichta
A0A7L0HHN4	Arenaria interpres		A0A3Q0E6H6	Carlito syrichta
A0A7L0IJD1	Piprites chloris		A0A3Q0HGH2	Alligator sinensis
A0A7L0K3J5	Chauna torquata		A0A3Q0HHZ2	Alligator sinensis
A0A7L0KTI3	Sylvietta virens		A0A3Q0HI62	Alligator sinensis
A0A7L0M446	Amazona guildingii		A0A3Q0R0W0	Amphilophus citrinellus
A0A7L0M4X4	Amazona guildingii		A0A3Q0R3H8	Amphilophus citrinellus
A0A7L0MV36	Amazona guildingii		A0A3Q0R4R3	Amphilophus citrinellus
A0A7L0NPM9	Formicarius rufipectus		A0A3Q0R5K2	Amphilophus citrinellus
A0A7L0PNG5	Mesembrinibis cayennensis		A0A3Q0R5R2	Amphilophus citrinellus
A0A7L0QQR5	Setophaga kirtlandii		A0A3Q0R6J3	Amphilophus citrinellus
A0A7L0R9K8	Glaucidium brasilianum		A0A3Q0R844	Amphilophus citrinellus
A0A7L0S9Q0	Glaucidium brasilianum		A0A3Q0R8X8	Amphilophus citrinellus
A0A7L0SCE8	Glaucidium brasilianum		A0A3Q0RDJ8	Amphilophus citrinellus
A0A7L0SE91	Glaucidium brasilianum		A0A3Q0RKC6	Amphilophus citrinellus
A0A7L0SVV8	Podilymbus podiceps		A0A3Q0RKE3	Amphilophus citrinellus
A0A7L0TGE2	Podilymbus podiceps		A0A3Q0RLP6	Amphilophus citrinellus
A0A7L0TH34	Podilymbus podiceps		A0A3Q0RNW3	Amphilophus citrinellus
A0A7L0U0B0	Chordeiles acutipennis		A0A3Q0RPI7	Amphilophus citrinellus
A0A7L0UMF0	Chordeiles acutipennis		A0A3Q0S2L3	Amphilophus citrinellus
A0A7L0VHE0	Leptocoma aspasia		A0A3Q0S8D7	Amphilophus citrinellus
A0A7L0XT53	Tyrannus savana		A0A3Q0S8F6	Amphilophus citrinellus
A0A7L0YEA3	Ploceus nigricollis		A0A3Q0SBH5	Amphilophus citrinellus
A0A7L0ZIB3	Oxyruncus cristatus		A0A3Q1AN48	Amphiprion ocellaris
A0A7L1A9V7	Gymnorhina tibicen		A0A3Q1APE6	Amphiprion ocellaris
A0A7L1CB06	Illadopsis cleaveri		A0A3Q1ARN1	Amphiprion ocellaris
A0A7L1CXR1	Serilophus lunatus		A0A3Q1B932	Amphiprion ocellaris
A0A7L1EVD9	Oenanthe oenanthe		A0A3Q1BHM1	Amphiprion ocellaris
A0A7L1FLV4	Sylvia borin		A0A3Q1BID0	Amphiprion ocellaris
A0A7L1FT70	Sylvia borin		A0A3Q1BIL1	Amphiprion ocellaris
A0A7L1GRS7	Indicator maculatus		A0A3Q1BJA3	Amphiprion ocellaris
A0A7L1HQX1	Nycticryphes semicollaris		A0A3Q1BLA9	Amphiprion ocellaris
A0A7L1IUH1	Smutsornis africanus		A0A3Q1CIN8	Amphiprion ocellaris
A0A7L1K5N5	Rynchops niger		A0A3Q1CIQ0	Amphiprion ocellaris
A0A7L1KE94	Rynchops niger		A0A3Q1CLI5	Amphiprion ocellaris
A0A7L1KTR9	Himantopus himantopus		A0A3Q1CPG4	Amphiprion ocellaris
A0A7L1LSX3	Bombycilla garrulus		A0A3Q1CSA9	Amphiprion ocellaris
A0A7L1M715	Bombycilla garrulus		A0A3Q1D6Z0	Amphiprion ocellaris
A0A7L1N8G8	Rhinopomastus cyanomelas		A0A3Q1E9L4	Acanthochromis polyacanthus
A0A7L1NWN5	Rhinopomastus cyanomelas		A0A3Q1EE56	Acanthochromis polyacanthus
A0A7L1Q325	Oriolus oriolus		A0A3Q1EE64	Acanthochromis polyacanthus
A0A7L1QJI5	Cisticola juncidis		A0A3Q1FA32	Acanthochromis polyacanthus
A0A7L1QVV5	Cisticola juncidis		A0A3Q1FQB3	Acanthochromis polyacanthus
A0A7L1RNV8	Locustella ochotensis		A0A3Q1FTQ8	Acanthochromis polyacanthus
A0A7L1SD81	Locustella ochotensis		A0A3Q1FVH5	Acanthochromis polyacanthus
A0A7L1SMT4	Aramus guarauna		A0A3Q1FXJ1	Acanthochromis polyacanthus
A0A7L1U2N3	Phainopepla nitens		A0A3Q1G7H4	Acanthochromis polyacanthus
A0A7L1VHQ0	Sitta europaea		A0A3Q1GFB2	Acanthochromis polyacanthus
A0A7L1VPL1	Sitta europaea		A0A3Q1GXK2	Acanthochromis polyacanthus
A0A7L1WC92	Certhia brachydactyla		A0A3Q1GXW4	Anabas testudineus
A0A7L1X566	Thinocorus orbignyianus		A0A3Q1HAP0	Anabas testudineus
A0A7L1XUC3	Thinocorus orbignyianus		A0A3Q1HAR2	Anabas testudineus
A0A7L1Y3W9	Scytalopus superciliaris		A0A3Q1HIS3	Anabas testudineus
A0A7L1ZTZ9	Leiothrix lutea		A0A3Q1HQT3	Acanthochromis polyacanthus
A0A7L2A742	Leiothrix lutea		A0A3Q1HQU7	Anabas testudineus
A0A7L2A7C3	Leiothrix lutea		A0A3Q1HRE6	Anabas testudineus
A0A7L2B640	Heliornis fulica		A0A3Q1HVJ6	Anabas testudineus
A0A7L2BG07	Alaudala cheleensis		A0A3Q1HW83	Acanthochromis polyacanthus
A0A7L2BJT5	Alaudala cheleensis		A0A3Q1HWX4	Anabas testudineus
A0A7L2DFZ8	Catharus fuscescens		A0A3Q1I786	Anabas testudineus
A0A7L2E817	Anthoscopus minutus		A0A3Q1ID88	Anabas testudineus
A0A7L2GS13	Nyctibius grandis		A0A3Q1IJ83	Anabas testudineus
A0A7L2H4Z4	Sagittarius serpentarius		A0A3Q1IJT9	Anabas testudineus
A0A7L2ILA7	Semnornis frantzii		A0A3Q1J1R6	Anabas testudineus
A0A7L2IVV4	Semnornis frantzii		A0A3Q1J249	Anabas testudineus
A0A7L2J0C4	Cinclus mexicanus		A0A3Q1JMT8	Anabas testudineus
A0A7L2K6L2	Zosterops hypoxanthus		A0A3Q1JPV5	Anabas testudineus
A0A7L2LA55	Hippolais icterina		A0A3Q1LH73	Bos taurus
A0A7L2M951	Hippolais icterina		A0A3Q1M3Q6	Bos taurus
A0A7L2MWK8	Rhadina sibilatrix		A0A3Q1MIX5	Bos taurus
A0A7L2NJ80	Pycnonotus jocosus		A0A3Q1MQN1	Bos taurus
A0A7L2P5H6	Pycnonotus jocosus		A0A3Q1NBH3	Bos taurus
A0A7L2QK37	Hypocryptadius cinnamomeus		A0A3Q2CN65	Cyprinodon variegatus
A0A7L2R6P9	Oxylabes madagascariensis		A0A3Q2DGU6	Cyprinodon variegatus
A0A7L2RWZ2	Neodrepanis coruscans		A0A3Q2DJ01	Cyprinodon variegatus
A0A7L2S5Q6	Mystacornis crossleyi		A0A3Q2DJK6	Cyprinodon variegatus
A0A7L2TJF9	Pomatostomus ruficeps		A0A3Q2DLC2	Cyprinodon variegatus
A0A7L2U445	Balaeniceps rex		A0A3Q2DLC7	Cyprinodon variegatus
A0A7L2VMV7	Brachypteracias leptosomus		A0A3Q2DPZ5	Cyprinodon variegatus
A0A7L2VNF3	Brachypteracias leptosomus		A0A3Q2DQD3	Cyprinodon variegatus
A0A7L2WQY1	Pandion haliaetus		A0A3Q2DRF1	Cyprinodon variegatus
A0A7L2WR24	Pandion haliaetus		A0A3Q2EC67	Cyprinodon variegatus
A0A7L2XTQ2	Erpornis zantholeuca		A0A3Q2EJK9	Cyprinodon variegatus
A0A7L2Z482	Jacana jacana		A0A3Q2FFN6	Cyprinodon variegatus
A0A7L2ZUY6	Prunella fulvescens		A0A3Q2G6S0	Cyprinodon variegatus
A0A7L3ATH1	Syrrhaptes paradoxus		A0A3Q2GRD9	Cyprinodon variegatus
A0A7L3B945	Syrrhaptes paradoxus		A0A3Q2H9K3	Equus caballus
A0A7L3BD30	Syrrhaptes paradoxus		A0A3Q2HR93	Equus caballus
A0A7L3BT57	Pelecanoides urinatrix		A0A3Q2I7G8	Equus caballus
A0A7L3CCU3	Pelecanoides urinatrix		A0A3Q2IB60	Equus caballus
A0A7L3DA25	Pluvianellus socialis		A0A3Q2L9D3	Equus caballus
A0A7L3EFF5	Chaetops frenatus		A0A3Q2NNX2	Fundulus heteroclitus
A0A7L3FE03	Zapornia atra		A0A3Q2NP12	Fundulus heteroclitus
A0A7L3FZR3	Zapornia atra		A0A3Q2P0C8	Fundulus heteroclitus
A0A7L3G5K4	Anhinga rufa		A0A3Q2P6X9	Fundulus heteroclitus
A0A7L3GBG8	Anhinga rufa		A0A3Q2PCR3	Fundulus heteroclitus
A0A7L3GXL2	Buphagus erythrorhynchus		A0A3Q2PMN2	Fundulus heteroclitus
A0A7L3HXZ3	Pardalotus punctatus		A0A3Q2PR93	Fundulus heteroclitus
A0A7L3JAV2	Thalassarche chlororhynchos		A0A3Q2Q510	Fundulus heteroclitus
A0A7L3KK26	Drymodes brunneopygia		A0A3Q2Q5X3	Fundulus heteroclitus
A0A7L3LKZ7	Turnix velox		A0A3Q2QAT6	Fundulus heteroclitus
A0A7L3LZ06	Turnix velox		A0A3Q2QLD8	Fundulus heteroclitus
A0A7L3MF16	Horornis vulcanius		A0A3Q2QLF1	Fundulus heteroclitus
A0A7L3N2Y6	Oreotrochilus melanogaster		A0A3Q2SNW5	Fundulus heteroclitus
A0A7L3P4Z9	Xiphorhynchus elegans		A0A3Q2TI91	Fundulus heteroclitus
A0A7L3PSE5	Xiphorhynchus elegans		A0A3Q2TVK8	Gallus gallus
A0A7L3QLH1	Cettia cetti		A0A3Q2U2U6	Fundulus heteroclitus
A0A7L3RD13	Cepphus grylle		A0A3Q2U701	Gallus gallus
A0A7L3S825	Cepphus grylle		A0A3Q2UKN2	Fundulus heteroclitus
A0A7L3SCE6	Cepphus grylle		A0A3Q2UTJ5	Haplochromis burtoni
A0A7L3SYW8	Rissa tridactyla		A0A3Q2UY28	Haplochromis burtoni
A0A7L3T5V2	Rissa tridactyla		A0A3Q2V6R5	Haplochromis burtoni
A0A7L3UB42	Uria aalge		A0A3Q2VHV0	Haplochromis burtoni
A0A7L3UJA4	Uria aalge		A0A3Q2VHY1	Haplochromis burtoni
A0A7L3VIB9	Molothrus ater		A0A3Q2VW47	Haplochromis burtoni
A0A7L3WDK1	Atlantisia rogersi		A0A3Q2VZ18	Haplochromis burtoni
A0A7L3X149	Atlantisia rogersi		A0A3Q2W6B2	Haplochromis burtoni
A0A7L3XCY9	Calonectris borealis		A0A3Q2WC85	Haplochromis burtoni
A0A7L3XMW5	Calonectris borealis		A0A3Q2WDS5	Haplochromis burtoni
A0A7L3Y7D7	Calonectris borealis		A0A3Q2WRA9	Haplochromis burtoni
A0A7L3YNL3	Fregetta grallaria		A0A3Q2WRE9	Haplochromis burtoni
A0A7L3ZQX4	Circaetus pectoralis		A0A3Q2X0J3	Haplochromis burtoni
A0A7L4AHF5	Circaetus pectoralis		A0A3Q2X7J3	Haplochromis burtoni
A0A7L4AK54	Circaetus pectoralis		A0A3Q2XEK3	Hippocampus comes
A0A7L4B071	Phaetusa simplex		A0A3Q2XN84	Hippocampus comes
A0A7L4BKG8	Phaetusa simplex		A0A3Q2XN89	Hippocampus comes
A0A7L4BV01	Nyctiprogne leucopyga		A0A3Q2XNW7	Hippocampus comes
A0A7L4CMU3	Nyctiprogne leucopyga		A0A3Q2XUC1	Hippocampus comes
A0A7L4D9I6	Eurystomus gularis		A0A3Q2Y132	Hippocampus comes
A0A7L4DT34	Eurystomus gularis		A0A3Q2Y1E0	Hippocampus comes
A0A7L4EHU7	Hirundo rustica		A0A3Q2Y792	Hippocampus comes
A0A7L4ETQ5	Hirundo rustica		A0A3Q2YTD3	Hippocampus comes
A0A7L4F5M3	Alopecoenas beccarii		A0A3Q2ZIB4	Kryptolebias marmoratus
A0A7L4FTA1	Alopecoenas beccarii		A0A3Q2ZKP1	Kryptolebias marmoratus
A0A7L4G6Q0	Alopecoenas beccarii		A0A3Q2ZL43	Kryptolebias marmoratus
A0A7L4GFS5	Podargus strigoides		A0A3Q2ZLA2	Kryptolebias marmoratus
A0A7L4GSF2	Podargus strigoides		A0A3Q2ZMR7	Kryptolebias marmoratus
A0A7L4HFE7	Podargus strigoides		A0A3Q2ZPF9	Kryptolebias marmoratus
A0A7L4I1C7	Scopus umbretta		A0A3Q3AGZ1	Gallus gallus
A0A7L4I605	Scopus umbretta		A0A3Q3APM7	Kryptolebias marmoratus
A0A7L4IWN4	Pomatorhinus ruficollis		A0A3Q3AQ04	Kryptolebias marmoratus
A0A7L4K837	Ceuthmochares aereus		A0A3Q3AQZ7	Kryptolebias marmoratus
A0A7L4KLH4	Callaeas wilsoni		A0A3Q3AR38	Kryptolebias marmoratus
A0A7L4KR80	Callaeas wilsoni		A0A3Q3B2P0	Gallus gallus
A0A7L4M156	Glareola pratincola		A0A3Q3C0D7	Haplochromis burtoni
A0A7L4MXN8	Alcedo cyanopectus		A0A3Q3C226	Haplochromis burtoni
A0A7L4NBI6	Alcedo cyanopectus		A0A3Q3DEA0	Hippocampus comes
A0A7L4NHU1	Alcedo cyanopectus		A0A3Q3DUY5	Hippocampus comes
A0A7M4EDV8	Crocodylus porosus		A0A3Q3E159	Labrus bergylta
A0A7N4NSG4	Sarcophilus harrisii		A0A3Q3E176	Labrus bergylta
A0A7N4P8J8	Sarcophilus harrisii		A0A3Q3E4E4	Labrus bergylta
A0A7N4PI59	Sarcophilus harrisii		A0A3Q3EP63	Kryptolebias marmoratus
A0JMS2	Xenopus laevis		A0A3Q3EPC4	Kryptolebias marmoratus
A3RH17	Poecilia reticulata		A0A3Q3G4G0	Labrus bergylta
A6MK81	Callithrix jacchus		A0A3Q3G7Q1	Labrus bergylta
A6MLG8	Callithrix jacchus		A0A3Q3G8F9	Kryptolebias marmoratus
A7YY54	Bos taurus		A0A3Q3GGJ4	Labrus bergylta
A8DSV6	Haplochromis burtoni		A0A3Q3GUS9	Labrus bergylta
A8E7N0	Danio rerio		A0A3Q3GZA9	Kryptolebias marmoratus
B0V1Q6	Danio rerio		A0A3Q3GZB6	Kryptolebias marmoratus
B5X1C4	Salmo salar		A0A3Q3H141	Labrus bergylta
B5X2B7	Salmo salar		A0A3Q3IGZ4	Monopterus albus
B5X2F5	Salmo salar		A0A3Q3IH12	Monopterus albus
B5X2N9	Salmo salar		A0A3Q3IHW9	Monopterus albus
B5X4F7	Salmo salar		A0A3Q3IJV3	Monopterus albus
B9EP48	Salmo salar		A0A3Q3IP16	Monopterus albus
C0HBL6	Salmo salar		A0A3Q3IQ53	Monopterus albus
C3Y1W9	Branchiostoma floridae		A0A3Q3IQ73	Monopterus albus
C3YL42	Branchiostoma floridae		A0A3Q3IS14	Monopterus albus
C3YQP4	Branchiostoma floridae		A0A3Q3JAG9	Monopterus albus
C5IG46	Danio rerio		A0A3Q3JE23	Monopterus albus
D2GV29	Ailuropoda melanoleuca		A0A3Q3JE33	Monopterus albus
D2H674	Ailuropoda melanoleuca		A0A3Q3K2Q4	Monopterus albus
D7F099	Mustela putorius furo		A0A3Q3KCG1	Monopterus albus
E4XDH6	Oikopleura dioica		A0A3Q3KRR1	Mastacembelus armatus
E4XEU5	Oikopleura dioica		A0A3Q3KZ40	Labrus bergylta
E4Y930	Oikopleura dioica		A0A3Q3L577	Mastacembelus armatus
E7BR20	Mylopharyngodon piceus		A0A3Q3L598	Mastacembelus armatus
E7BR21	Ctenopharyngodon idella		A0A3Q3LDK9	Labrus bergylta
E7BR22	Hypophthalmichthys molitrix		A0A3Q3LLC7	Labrus bergylta
E7BR23	Hypophthalmichthys nobilis		A0A3Q3M7F4	Mastacembelus armatus
E7BR24	Squaliobarbus curriculus		A0A3Q3M8D0	Mastacembelus armatus
E7BR25	Megalobrama amblycephala		A0A3Q3MF46	Mastacembelus armatus
E7BR26	Elopichthys bambusa		A0A3Q3MUH6	Mastacembelus armatus
E7BR27	Xenocypris macrolepis		A0A3Q3N0Z6	Mastacembelus armatus
E7BR28	Culter alburnus		A0A3Q3N1A6	Mastacembelus armatus
E7BR29	Opsariichthys bidens		A0A3Q3NNY2	Labrus bergylta
E7BR30	Ochetobius elongatus		A0A3Q3Q6J8	Monopterus albus
F1NCN0	Gallus gallus		A0A3Q3Q898	Monopterus albus
F1PKI6	Canis lupus familiaris		A0A3Q3Q955	Monopterus albus
F1Q763	Danio rerio		A0A3Q3QQ31	Monopterus albus
F5A3P3	Haplochromis burtoni		A0A3Q3S4I4	Mastacembelus armatus
F6RYL1	Xenopus tropicalis		A0A3Q3SKR1	Mastacembelus armatus
F6U5C5	Macaca mulatta		A0A3Q3SKT8	Mastacembelus armatus
F6Y5A4	Equus caballus		A0A3Q3SVF5	Mastacembelus armatus
F6YYG4	Equus caballus		A0A3Q3VKH6	Mola mola
F6Z1A9	Xenopus tropicalis		A0A3Q3VM37	Mola mola
F7A6Z1	Macaca mulatta		A0A3Q3VU58	Mola mola
F7BJ88	Xenopus tropicalis		A0A3Q3VW77	Mola mola
F7CQ21	Ornithorhynchus anatinus		A0A3Q3WLY9	Mola mola
F7DYE9	Monodelphis domestica		A0A3Q3WRD0	Mola mola
F8U8Q5	Chelon labrosus		A0A3Q3WRD7	Mola mola
G1KG27	Anolis carolinensis		A0A3Q3X5J8	Mola mola
G1L085	Ailuropoda melanoleuca		A0A3Q3X687	Mola mola
G1LXD0	Ailuropoda melanoleuca		A0A3Q3XDJ1	Mola mola
G1NG75	Meleagris gallopavo		A0A3Q3XDJ5	Mola mola
G1PNM7	Myotis lucifugus		A0A3Q4BCK8	Mola mola
G1Q234	Myotis lucifugus		A0A3Q4BKD6	Mola mola
G1QAD8	Myotis lucifugus		A0A3Q4BL33	Mola mola
G1RXI8	Nomascus leucogenys		A0A3Q4G938	Neolamprologus brichardi
G1TVU3	Oryctolagus cuniculus		A0A3Q4G9Q1	Neolamprologus brichardi
G3HH56	Cricetulus griseus		A0A3Q4GPA4	Neolamprologus brichardi
G3NTZ1	Gasterosteus aculeatus		A0A3Q4GR95	Neolamprologus brichardi
G3NZU1	Gasterosteus aculeatus		A0A3Q4GXM5	Neolamprologus brichardi
G3PNU7	Gasterosteus aculeatus		A0A3Q4H5D7	Neolamprologus brichardi
G3PS75	Gasterosteus aculeatus		A0A3Q4HDJ7	Neolamprologus brichardi
G3PV32	Gasterosteus aculeatus		A0A3Q4HUE8	Neolamprologus brichardi
G3Q343	Gasterosteus aculeatus		A0A3Q4HUL0	Neolamprologus brichardi
G3Q5U4	Gasterosteus aculeatus		A0A3Q4HUR0	Neolamprologus brichardi
G3S843	Gorilla gorilla gorilla		A0A3Q4HUS6	Neolamprologus brichardi
G3TME6	Loxodonta africana		A0A3Q4HVH3	Neolamprologus brichardi
G3TZP5	Loxodonta africana		A0A3Q4MIW1	Neolamprologus brichardi
G5APN9	Heterocephalus glaber		A0A3Q4N9T6	Neolamprologus brichardi
G5B4D2	Heterocephalus glaber		A0A3Q7MFX8	Callorhinus ursinus
G5BYX1	Heterocephalus glaber		A0A3Q7MFY2	Callorhinus ursinus
G5CPN3	Scophthalmus maximus		A0A3Q7NVV7	Callorhinus ursinus
G5E062	Hymenochirus curtipes		A0A3Q7P014	Callorhinus ursinus
G7MHA3	Macaca mulatta		A0A3Q7P4Z5	Callorhinus ursinus
G7NLB4	Macaca mulatta		A0A3Q7PIN3	Callorhinus ursinus
G7NW02	Macaca fascicularis		A0A3Q7PIT5	Callorhinus ursinus
G9K6L7	Mustela putorius furo		A0A3Q7PM53	Callorhinus ursinus
G9K6L8	Mustela putorius furo		A0A3Q7PMY2	Callorhinus ursinus
H0VU87	Cavia porcellus		A0A3Q7PN14	Callorhinus ursinus
H0VUV8	Cavia porcellus		A0A3Q7PXK0	Callorhinus ursinus
H0WDS1	Cavia porcellus		A0A3Q7PYF3	Callorhinus ursinus
H0WEE2	Danio rerio		A0A3Q7Q6A6	Callorhinus ursinus
H0XMF1	Otolemur garnettii		A0A3Q7QB36	Callorhinus ursinus
H0XSX7	Otolemur garnettii		A0A3Q7R001	Callorhinus ursinus
H0XT88	Otolemur garnettii		A0A3Q7R3V4	Callorhinus ursinus
H0YPP1	Taeniopygia guttata		A0A3Q7SGV6	Vulpes vulpes
H0ZHC6	Taeniopygia guttata		A0A3Q7SMR8	Vulpes vulpes
H2LR47	Oryzias latipes		A0A3Q7SMU7	Vulpes vulpes
H2LTJ6	Oryzias latipes		A0A3Q7SPH5	Vulpes vulpes
H2LWN4	Oryzias latipes		A0A3Q7STP0	Vulpes vulpes
H2M2L6	Oryzias latipes		A0A3Q7SZJ0	Vulpes vulpes
H2MHU4	Oryzias latipes		A0A3Q7T4Y7	Vulpes vulpes
H2MT24	Oryzias latipes		A0A3Q7TFU7	Vulpes vulpes
H2MX33	Oryzias latipes		A0A3Q7TG29	Vulpes vulpes
H2N785	Pongo abelii		A0A3Q7TG33	Vulpes vulpes
H2R6C6	Pan troglodytes		A0A3Q7TJG2	Vulpes vulpes
H2SQ57	Takifugu rubripes		A0A3Q7TP24	Ursus arctos horribilis
H2URD1	Takifugu rubripes		A0A3Q7TQ08	Vulpes vulpes
H2YC51	Ciona savignyi		A0A3Q7U9L1	Vulpes vulpes
H2ZWD3	Latimeria chalumnae		A0A3Q7UAC4	Vulpes vulpes
H3A7H5	Latimeria chalumnae		A0A3Q7UR72	Ursus arctos horribilis
H3AD77	Latimeria chalumnae		A0A3Q7US85	Ursus arctos horribilis
H3B5S5	Latimeria chalumnae		A0A3Q7V815	Ursus arctos horribilis
H3B6Z8	Latimeria chalumnae		A0A3Q7VLW3	Ursus arctos horribilis
H3C2P3	Tetraodon nigroviridis		A0A3Q7VUV5	Ursus arctos horribilis
H3CXV6	Tetraodon nigroviridis		A0A3Q7WQV9	Ursus arctos horribilis
H3DAQ4	Tetraodon nigroviridis		A0A3Q7WT35	Ursus arctos horribilis
H9FAX7	Macaca mulatta		A0A3Q7XCJ4	Ursus arctos horribilis
H9GQL5	Anolis carolinensis		A0A3Q7XL05	Ursus arctos horribilis
H9Z2E8	Macaca mulatta		A0A3Q8VQF6	Ctenopharyngodon idella
I3J497	Oreochromis niloticus		A0A3Q8VRU7	Ctenopharyngodon idella
I3J498	Oreochromis niloticus		A0A3S2NPC5	Oryzias javanicus
I3JE01	Oreochromis niloticus		A0A3S2PES4	Oryzias javanicus
I3KYD0	Oreochromis niloticus		A0A3S2PMX0	Oryzias javanicus
I3KZ03	Oreochromis niloticus		A0A401P2E1	Scyliorhinus torazame
I3KZ06	Oreochromis niloticus		A0A401P2H9	Scyliorhinus torazame
I3KZ27	Oreochromis niloticus		A0A401P3B3	Scyliorhinus torazame
I3KZL1	Oreochromis niloticus		A0A401Q3C4	Scyliorhinus torazame
I3L042	Oreochromis niloticus		A0A401Q8C5	Scyliorhinus torazame
I3LJU2	Sus scrofa		A0A401RJT1	Chiloscyllium punctatum
I3NC09	Ictidomys tridecemlineatus		A0A401RJX1	Chiloscyllium punctatum
I3UJJ9	Capra hircus		A0A401RMV5	Chiloscyllium punctatum
I7GH90	Macaca fascicularis		A0A401SJX2	Chiloscyllium punctatum
J3S179	Crotalus adamanteus		A0A401SMM6	Chiloscyllium punctatum
J3S591	Crotalus adamanteus		A0A401SMR2	Chiloscyllium punctatum
J3S9P1	Crotalus adamanteus		A0A401TVT1	Chiloscyllium punctatum
J9NRZ4	Canis lupus familiaris		A0A402EUP1	Paroedura picta
K6ZFP8	Pan troglodytes		A0A402EUP6	Paroedura picta
K7EXL0	Pelodiscus sinensis		A0A402EVZ8	Paroedura picta
K7EY56	Pelodiscus sinensis		A0A402EZG4	Paroedura picta
K7PQP8	Branchiostoma japonicum		A0A402EZG9	Paroedura picta
K7W4P5	Branchiostoma belcheri		A0A402EZR3	Paroedura picta
L5K588	Pteropus alecto		A0A402F0H9	Paroedura picta
L5K6T4	Pteropus alecto		A0A402FKG9	Paroedura picta
L5L6X1	Pteropus alecto		A0A437C182	Oryzias javanicus
L5LKJ1	Myotis davidii		A0A437C262	Oryzias javanicus
L5LLI4	Myotis davidii		A0A437C3G0	Oryzias javanicus
L8I5P4	Bos mutus		A0A437C3G6	Oryzias javanicus
L8IHH2	Bos mutus		A0A437CXU3	Oryzias javanicus
L8YIB6	Tupaia chinensis		A0A444U573	Acipenser ruthenus
L9KEY7	Tupaia chinensis		A0A444UEN5	Acipenser ruthenus
M1ECG4	Mustela putorius furo		A0A444UEP0	Acipenser ruthenus
M3V837	Sus scrofa		A0A444UHB3	Acipenser ruthenus
M3WS52	Felis catus		A0A444UP74	Acipenser ruthenus
M3X343	Felis catus		A0A444UP76	Acipenser ruthenus
M3Y0K6	Mustela putorius furo		A0A444UQ70	Acipenser ruthenus
M3Z4S6	Mustela putorius furo		A0A444UZM1	Acipenser ruthenus
M3Z7H3	Mustela putorius furo		A0A444V3U9	Acipenser ruthenus
M3Z8Y3	Mustela putorius furo		A0A452C9D5	Balaenoptera acutorostrata scammoni
M3ZDV7	Xiphophorus maculatus		A0A452CJ35	Balaenoptera acutorostrata scammoni
M3ZNW8	Xiphophorus maculatus		A0A452DID2	Bos taurus
M4AHH9	Xiphophorus maculatus		A0A452DPC9	Capra hircus
M4AYT4	Xiphophorus maculatus		A0A452DZD2	Capra hircus
M4AZX4	Xiphophorus maculatus		A0A452E3C2	Capra hircus
M4B086	Xiphophorus maculatus		A0A452EQW6	Capra hircus
M7BH56	Chelonia mydas		A0A452EZ47	Capra hircus
M7C7E5	Chelonia mydas		A0A452F9C5	Capra hircus
O77627	Bos taurus		A0A452FJV2	Capra hircus
P05412	Homo sapiens		A0A452FQJ5	Capra hircus
P05627	Mus musculus		A0A452G2J2	Capra hircus
P09450	Mus musculus		A0A452GFW8	Gopherus agassizii
P12981	Coturnix japonica		A0A452H0X6	Gopherus agassizii
P15066	Mus musculus		A0A452H188	Gopherus agassizii
P17275	Homo sapiens		A0A452H1W3	Gopherus agassizii
P17325	Rattus norvegicus		A0A452H216	Gopherus agassizii
P17535	Homo sapiens		A0A452H2B4	Gopherus agassizii
P18870	Gallus gallus		A0A452H3W4	Gopherus agassizii
P24898	Rattus norvegicus		A0A452H4A1	Gopherus agassizii
P27921	Gallus gallus		A0A452H5A5	Gopherus agassizii
P52909	Rattus norvegicus		A0A452H5C2	Gopherus agassizii
P54864	Serinus canaria		A0A452H5P3	Gopherus agassizii
P56432	Sus scrofa		A0A452H8A4	Gopherus agassizii
P79703	Cyprinus carpio		A0A452HX87	Gopherus agassizii
Q08BZ3	Danio rerio		A0A452I6Y4	Gopherus agassizii
Q08DH1	Bos taurus		A0A452QEV7	Ursus americanus
Q0VBZ5	Bos taurus		A0A452QEW3	Ursus americanus
Q1M162	Oncorhynchus mykiss		A0A452R9L6	Ursus americanus
Q28BY2	Xenopus tropicalis		A0A452RDJ5	Ursus americanus
Q28IY7	Xenopus tropicalis		A0A452RE58	Ursus americanus
Q2L4Q5	Oncorhynchus mykiss		A0A452RE84	Ursus americanus
Q2PWU1	Ctenopharyngodon idella		A0A452S1S7	Ursus americanus
Q2PWU2	Ctenopharyngodon idella		A0A452S473	Ursus americanus
Q2V8U7	Xiphophorus maculatus		A0A452S481	Ursus americanus
Q2V8U8	Xiphophorus maculatus		A0A452SPD7	Ursus americanus
Q3TXR4	Mus musculus		A0A452TQ26	Ursus maritimus
Q3U2Y0	Mus musculus		A0A452UUJ6	Ursus maritimus
Q3US19	Mus musculus		A0A452V321	Ursus maritimus
Q3V255	Mus musculus		A0A452VGB2	Ursus maritimus
Q4H3A1	Ciona intestinalis		A0A455B521	Physeter macrocephalus
Q4RHY0	Tetraodon nigroviridis		A0A455B5R3	Physeter macrocephalus
Q4S7T2	Tetraodon nigroviridis		A0A455B643	Physeter macrocephalus
Q4SBL2	Tetraodon nigroviridis		A0A455B6M8	Physeter macrocephalus
Q4SCG1	Tetraodon nigroviridis		A0A455B8G2	Physeter macrocephalus
Q4SF08	Tetraodon nigroviridis		A0A455BPM2	Physeter macrocephalus
Q4SP23	Tetraodon nigroviridis		A0A484C7T4	Perca flavescens
Q4SRM5	Tetraodon nigroviridis		A0A484C8U2	Perca flavescens
Q4TGD9	Tetraodon nigroviridis		A0A484C8Z4	Perca flavescens
Q4W7H8	Crocodylus niloticus		A0A484C9A9	Perca flavescens
Q4W7H9	Pseudemys nelsoni		A0A484C9D2	Perca flavescens
Q4W7I0	Alligator mississippiensis		A0A484CAA3	Perca flavescens
Q4ZJE9	Danio rerio		A0A484CAW8	Perca flavescens
Q52L49	Mus musculus		A0A484CCL6	Perca flavescens
Q52L79	Mus musculus		A0A484CEW9	Perca flavescens
Q53HP8	Homo sapiens		A0A484CI34	Perca flavescens
Q569U6	Mus musculus		A0A484DK96	Perca flavescens
Q5U079	Homo sapiens		A0A484GQ97	Sousa chinensis
Q68FJ3	Xenopus laevis		A0A484GQE4	Sousa chinensis
Q6FHK0	Homo sapiens		A0A484GRF1	Sousa chinensis
Q6GLS7	Xenopus laevis		A0A484GRX8	Sousa chinensis
Q6INQ8	Xenopus laevis		A0A485MAI7	Lynx pardinus
Q6NZT5	Danio rerio		A0A485MD64	Lynx pardinus
Q7T367	Danio rerio		A0A485MJI5	Lynx pardinus
Q7T3E3	Danio rerio		A0A485MLI6	Lynx pardinus
Q7T3K3	Carassius auratus		A0A485MMN5	Lynx pardinus
Q800B0	Takifugu rubripes		A0A485MMY5	Lynx pardinus
Q800B1	Takifugu rubripes		A0A485NJZ8	Lynx pardinus
Q800B2	Takifugu rubripes		A0A485NL87	Lynx pardinus
Q800B3	Takifugu rubripes		A0A485NTJ7	Lynx pardinus
Q800B4	Takifugu rubripes		A0A485P5W7	Lynx pardinus
Q800B5	Takifugu rubripes		A0A485PBW1	Lynx pardinus
Q8AVE4	Xenopus laevis		A0A485PFS2	Lynx pardinus
Q91576	Xenopus laevis		A0A485PGM4	Lynx pardinus
Q91714	Xenopus laevis		A0A493T973	Anas platyrhynchos platyrhynchos
Q95UQ6	Branchiostoma belcheri		A0A493TIR0	Anas platyrhynchos platyrhynchos
Q9BGG7	Canis lupus familiaris		A0A493TPQ5	Anas platyrhynchos platyrhynchos
Q9MZ10	Ovis aries		A0A493TWI2	Anas platyrhynchos platyrhynchos
Q9MZB2	Ovis aries		A0A494BAK3	Mus musculus
Q9PVZ0	Xenopus laevis		A0A498M629	Labeo rohita
Q9PVZ1	Xenopus laevis		A0A498N6G1	Labeo rohita
R4G9I7	Anolis carolinensis		A0A498NAH7	Labeo rohita
S4RFU8	Petromyzon marinus		A0A498NK22	Labeo rohita
S7MZD9	Myotis brandtii		A0A498NK28	Labeo rohita
S7Q1R5	Myotis brandtii		A0A498NK96	Labeo rohita
S9XZ39	Camelus ferus		A0A4D9DNE5	Platysternon megacephalum
T1D822	Crotalus horridus		A0A4D9DVU8	Platysternon megacephalum
U3ED65	Callithrix jacchus		A0A4D9DYC9	Platysternon megacephalum
U3EQI8	Micrurus fulvius		A0A4D9ENR2	Platysternon megacephalum
U3FD43	Micrurus fulvius		A0A4D9ETJ8	Platysternon megacephalum
U3KL25	Ficedula albicollis		A0A4D9EV20	Platysternon megacephalum
U3KPR5	Homo sapiens		A0A4D9EW24	Platysternon megacephalum
U6DQE8	Neovison vison		A0A4D9EZF7	Platysternon megacephalum
V5RK41	Ictalurus punctatus		A0A4D9F1Z6	Platysternon megacephalum
V8NAD4	Ophiophagus hannah		A0A4U1EDA1	Monodon monoceros
V8P8Q9	Ophiophagus hannah		A0A4U1EEI7	Monodon monoceros
V8PCG8	Ophiophagus hannah		A0A4U1EHT1	Monodon monoceros
V9KE86	Callorhinchus milii		A0A4U1EIW5	Monodon monoceros
V9KI85	Callorhinchus milii		A0A4U1EMD1	Monodon monoceros
V9KQ58	Callorhinchus milii		A0A4U1EP81	Monodon monoceros
V9KQY8	Callorhinchus milii		A0A4U1FVI1	Monodon monoceros
V9LL44	Callorhinchus milii		A0A4U5UDZ1	Collichthys lucidus
W5LS43	Astyanax mexicanus		A0A4U5UMC1	Collichthys lucidus
W5LU75	Astyanax mexicanus		A0A4U5UN58	Collichthys lucidus
W5LUM2	Astyanax mexicanus		A0A4U5UN66	Collichthys lucidus
W5N1Y5	Lepisosteus oculatus		A0A4U5UN70	Collichthys lucidus
W5N1Z2	Lepisosteus oculatus		A0A4U5UNL3	Collichthys lucidus
W5NM74	Lepisosteus oculatus		A0A4U5US37	Collichthys lucidus
W5NMJ0	Lepisosteus oculatus		A0A4U5UZZ5	Collichthys lucidus
W5NN62	Lepisosteus oculatus		A0A4U5VE61	Collichthys lucidus
W5NP39	Lepisosteus oculatus		A0A4V5P5B2	Monodon monoceros
W5PH09	Ovis aries		A0A4V5P7K6	Monodon monoceros
W5PJV1	Ovis aries		A0A4W2CAX2	Bos indicus x Bos taurus
W5PMG2	Ovis aries		A0A4W2CKL7	Bos indicus x Bos taurus
W5UFL3	Ictalurus punctatus		A0A4W2CNH2	Bos indicus x Bos taurus
W5UKK4	Ictalurus punctatus		A0A4W2CXY8	Bos indicus x Bos taurus
W5VXL2	Hypophthalmichthys molitrix		A0A4W2DLG3	Bos indicus x Bos taurus
W8C3W7	Ornithorhynchus anatinus		A0A4W2DQ18	Bos indicus x Bos taurus
X1WBY6	Danio rerio		A0A4W2E411	Bos indicus x Bos taurus
			A0A4W2EC09	Bos indicus x Bos taurus
			A0A4W2FX30	Bos indicus x Bos taurus
			A0A4W2GKL9	Bos indicus x Bos taurus
			A0A4W2GKM4	Bos indicus x Bos taurus
			A0A4W2GPH9	Bos indicus x Bos taurus
[truncated: 3,507 more rows]
