# Supplementary material for: The Ascidia Ciona robusta Provides Novel Insights on the Evolution of the AP-1 Transcriptional Complex
Source: Front Cell Dev Biol. 2021 Aug 3;9:709696. doi: 10.3389/fcell.2021.709696 (PMC8369891; doi:10.3389/fcell.2021.709696)
Supplement: Supplementary file 4 [file Table_4.XLSX]

## Sheet: Foglio1
Supplementary Table 4. Statistical analyses and notochord alterations obtained in Jun and Fos electroporated larvae
Constructs	tot larvae	% development
BRA-RFP	335	0.654
BRA-RFP + BRA-FOS	143	0.552
BRA-RFP + BRA-JUN	246	0.552
BRA-RFP + BRA-JUN + BRA-FOS	142	0.352
Constructs	tot larvae	% elettr.	Notochord normal		Notochord single alterations		Notochord alterations to blocks of cells
BRA-RFP	178	0.8315	0.6798		0.027		0.0068
BRA-RFP + BRA-FOS	104	0.9135	0.7211		0.1158		0.0105
BRA-RFP + BRA-JUN	131	0.8855	0.6293		0.2327		0.0603
BRA-RFP + BRA-JUN + BRA-FOS	104	0.9231	0.3229		0.3021		0.2917
